# Supplementary material for: ﻿The genus Errastunus in the Nearctic region (Hemiptera, Cicadellidae, Deltocephalinae)
Source: Zookeys. 2023 Sep 5;1178:143–64. doi: 10.3897/zookeys.1178.105566 (PMC10498272; doi:10.3897/zookeys.1178.105566)
Supplement: XML Treatment for Errastunus (Errastunus) [file zookeys.1178.105566-treatment1.xml]

<!DOCTYPE tp:taxon-treatment
  PUBLIC "-//TaxonX//DTD Taxonomic Treatment Publishing DTD v0 20100105//EN" "tax-treatment-NSO.dtd">
<tp:taxon-treatment xmlns:tp="http://www.plazi.org/taxpub"><tp:treatment-meta><kwd-group><label>Taxon classification</label><kwd>
              <named-content content-type="kingdom">Animalia</named-content>
            </kwd><kwd>
              <named-content content-type="order">Hemiptera</named-content>
            </kwd><kwd>
              <named-content content-type="family">Cicadellidae</named-content>
            </kwd></kwd-group><mixed-citation publication-type="journal"><person-group><name><surname>Kits</surname><given-names>Joel H.</given-names></name></person-group><article-title>﻿The genus <italic><tp:taxon-name><tp:taxon-name-part taxon-name-part-type="genus" reg="Errastunus">Errastunus</tp:taxon-name-part></tp:taxon-name></italic> in the Nearctic region (<tp:taxon-name><tp:taxon-name-part taxon-name-part-type="order">Hemiptera</tp:taxon-name-part></tp:taxon-name>, <tp:taxon-name><tp:taxon-name-part taxon-name-part-type="family">Cicadellidae</tp:taxon-name-part></tp:taxon-name>, <tp:taxon-name><tp:taxon-name-part taxon-name-part-type="subfamily">Deltocephalinae</tp:taxon-name-part></tp:taxon-name>)</article-title><source>Zookeys</source><day>05</day><month>09</month><year>2023</year><volume>1178</volume><fpage>143</fpage><lpage>164</lpage><pub-id pub-id-type="doi">10.3897/zookeys.1178.105566</pub-id></mixed-citation></tp:treatment-meta><tp:nomenclature><label>﻿</label><tp:taxon-name><object-id xmlns:xlink="http://www.w3.org/1999/xlink" content-type="arpha" xlink:type="simple">EF0491A5-0F0C-5024-AEC2-400C3619EBDC</object-id><tp:taxon-name-part taxon-name-part-type="genus" reg="Errastunus">Errastunus</tp:taxon-name-part> (<tp:taxon-name-part taxon-name-part-type="subgenus" reg="Errastunus">Errastunus</tp:taxon-name-part>)</tp:taxon-name><tp:taxon-authority>Ribaut, 1946</tp:taxon-authority><tp:nomenclature-citation-list><tp:nomenclature-citation><tp:taxon-name>
                <tp:taxon-name-part taxon-name-part-type="genus" reg="Errastunus">Errastunus</tp:taxon-name-part>
              </tp:taxon-name><comment>Ribaut, 1946: 83 (new genus).</comment></tp:nomenclature-citation><tp:nomenclature-citation><tp:taxon-name><tp:taxon-name-part taxon-name-part-type="genus" reg="Adarrus">Adarrus</tp:taxon-name-part> (<tp:taxon-name-part taxon-name-part-type="subgenus" reg="Errastunus">Errastunus</tp:taxon-name-part>)</tp:taxon-name><comment>— <xref ref-type="bibr" rid="B13">Emeljanov 1966</xref> (as subgenus).</comment></tp:nomenclature-citation><tp:nomenclature-citation><tp:taxon-name><tp:taxon-name-part taxon-name-part-type="genus" reg="Latalus">Latalus</tp:taxon-name-part> (<tp:taxon-name-part taxon-name-part-type="subgenus" reg="Errastunus">Errastunus</tp:taxon-name-part>)</tp:taxon-name><comment>— <xref ref-type="bibr" rid="B19">Hamilton 1983</xref> (as subgenus).</comment></tp:nomenclature-citation><tp:nomenclature-citation><tp:taxon-name><tp:taxon-name-part taxon-name-part-type="genus" reg="Errastunus">Errastunus</tp:taxon-name-part> (<tp:taxon-name-part taxon-name-part-type="subgenus" reg="Errastunus">Errastunus</tp:taxon-name-part>)</tp:taxon-name><comment>— <xref ref-type="bibr" rid="B8">Dmitriev 2001</xref> (as subgenus).</comment></tp:nomenclature-citation></tp:nomenclature-citation-list></tp:nomenclature><tp:treatment-sec sec-type="type species" id="SECID0EONBG"><title>Type species.</title><p><italic><tp:taxon-name><tp:taxon-name-part taxon-name-part-type="genus" reg="Cicada">Cicada</tp:taxon-name-part><tp:taxon-name-part taxon-name-part-type="species" reg="ocellaris">ocellaris</tp:taxon-name-part></tp:taxon-name></italic> Fallén, 1806 (by original designation).</p></tp:treatment-sec><tp:treatment-sec sec-type="diagnosis" id="SECID0E6NBG"><title>Diagnosis.</title><p>Distinguished from other <tp:taxon-name><tp:taxon-name-part taxon-name-part-type="tribe">Paralimnini</tp:taxon-name-part></tp:taxon-name> by the following combination of characters: male plates with multiple, uneven marginal rows of macrosetae, apices elongate and pointed; aedeagus symmetrical with dorso-apical gonopore and two pairs of subapical appendages; clavus with additional crossveins.</p></tp:treatment-sec><ref-list><ref id="B13"><mixed-citation xmlns:xlink="http://www.w3.org/1999/xlink" xlink:type="simple"><person-group><name name-style="western"><surname>Emeljanov</surname><given-names>AF</given-names></name></person-group> (<year>1966</year>) <article-title>New Palaearctic and certain Nearctic cicads (<tp:taxon-name><tp:taxon-name-part taxon-name-part-type="suborder">Homoptera</tp:taxon-name-part></tp:taxon-name>, <tp:taxon-name><tp:taxon-name-part taxon-name-part-type="suborder">Auchenorrhyncha</tp:taxon-name-part></tp:taxon-name>).</article-title><source>Entomologicheskoe Obozrenie</source><volume>45</volume>: <fpage>95</fpage>–<lpage>133</lpage>.</mixed-citation></ref><ref id="B19"><mixed-citation xmlns:xlink="http://www.w3.org/1999/xlink" xlink:type="simple"><person-group><name name-style="western"><surname>Hamilton</surname><given-names>KGA</given-names></name></person-group> (<year>1983</year>) <article-title>Introduced and native leafhoppers common to the Old and New Worlds (<tp:taxon-name><tp:taxon-name-part taxon-name-part-type="order">Rhynchota</tp:taxon-name-part></tp:taxon-name>: <tp:taxon-name><tp:taxon-name-part taxon-name-part-type="suborder">Homoptera</tp:taxon-name-part></tp:taxon-name>: <tp:taxon-name><tp:taxon-name-part taxon-name-part-type="family">Cicadellidae</tp:taxon-name-part></tp:taxon-name>).</article-title><source>Canadian Entomologist</source><volume>115</volume>(<issue>5</issue>): <fpage>473</fpage>–<lpage>511</lpage>. <ext-link xlink:href="10.4039/Ent115473-5" ext-link-type="doi" xlink:type="simple">https://doi.org/10.4039/Ent115473-5</ext-link></mixed-citation></ref><ref id="B8"><mixed-citation xmlns:xlink="http://www.w3.org/1999/xlink" xlink:type="simple"><person-group><name name-style="western"><surname>Dmitriev</surname><given-names>DA</given-names></name></person-group> (<year>2001</year>) <article-title>A new subgenus of <italic><tp:taxon-name><tp:taxon-name-part taxon-name-part-type="genus">Errastunus</tp:taxon-name-part></tp:taxon-name></italic> Rib. for <italic><tp:taxon-name><tp:taxon-name-part taxon-name-part-type="genus">Adarrus</tp:taxon-name-part><tp:taxon-name-part taxon-name-part-type="species">daedaleus</tp:taxon-name-part></tp:taxon-name></italic> Logvinenko, 1966 with a new record from Russia (<tp:taxon-name><tp:taxon-name-part taxon-name-part-type="suborder">Homoptera</tp:taxon-name-part></tp:taxon-name>: <tp:taxon-name><tp:taxon-name-part taxon-name-part-type="family">Cicadellidae</tp:taxon-name-part></tp:taxon-name>).</article-title><source>Zoosystematica Rossica</source><volume>9</volume>: <fpage>351</fpage>–<lpage>352</lpage>.</mixed-citation></ref></ref-list></tp:taxon-treatment>
