# Supplementary material for: ﻿The genus Errastunus in the Nearctic region (Hemiptera, Cicadellidae, Deltocephalinae)
Source: Zookeys. 2023 Sep 5;1178:143–64. doi: 10.3897/zookeys.1178.105566 (PMC10498272; doi:10.3897/zookeys.1178.105566)
Supplement: XML Treatment for Errastunus ocellaris [file zookeys.1178.105566-treatment2.xml]

<!DOCTYPE tp:taxon-treatment
  PUBLIC "-//TaxonX//DTD Taxonomic Treatment Publishing DTD v0 20100105//EN" "tax-treatment-NSO.dtd">
<tp:taxon-treatment xmlns:tp="http://www.plazi.org/taxpub"><tp:treatment-meta><kwd-group><label>Taxon classification</label><kwd>
              <named-content content-type="kingdom">Animalia</named-content>
            </kwd><kwd>
              <named-content content-type="order">Hemiptera</named-content>
            </kwd><kwd>
              <named-content content-type="family">Cicadellidae</named-content>
            </kwd></kwd-group><mixed-citation publication-type="journal"><person-group><name><surname>Kits</surname><given-names>Joel H.</given-names></name></person-group><article-title>﻿The genus <italic><tp:taxon-name><tp:taxon-name-part taxon-name-part-type="genus" reg="Errastunus">Errastunus</tp:taxon-name-part></tp:taxon-name></italic> in the Nearctic region (<tp:taxon-name><tp:taxon-name-part taxon-name-part-type="order">Hemiptera</tp:taxon-name-part></tp:taxon-name>, <tp:taxon-name><tp:taxon-name-part taxon-name-part-type="family">Cicadellidae</tp:taxon-name-part></tp:taxon-name>, <tp:taxon-name><tp:taxon-name-part taxon-name-part-type="subfamily">Deltocephalinae</tp:taxon-name-part></tp:taxon-name>)</article-title><source>Zookeys</source><day>05</day><month>09</month><year>2023</year><volume>1178</volume><fpage>143</fpage><lpage>164</lpage><pub-id pub-id-type="doi">10.3897/zookeys.1178.105566</pub-id></mixed-citation></tp:treatment-meta><tp:nomenclature><label>﻿</label><tp:taxon-name>
            <object-id xmlns:xlink="http://www.w3.org/1999/xlink" content-type="arpha" xlink:type="simple">83ED0324-C0BE-5618-9CAC-3106782466C7</object-id>
            <tp:taxon-name-part taxon-name-part-type="genus" reg="Errastunus">Errastunus</tp:taxon-name-part>
            <tp:taxon-name-part taxon-name-part-type="species" reg="ocellaris">ocellaris</tp:taxon-name-part>
          </tp:taxon-name><tp:taxon-authority>(Fallén)</tp:taxon-authority><xref ref-type="fig" rid="F1">Figs 1A–F</xref><xref ref-type="fig" rid="F2">, 2</xref><xref ref-type="fig" rid="F4">, 4</xref><tp:nomenclature-citation-list><tp:nomenclature-citation><tp:taxon-name>
                <tp:taxon-name-part taxon-name-part-type="genus" reg="Cicada">Cicada</tp:taxon-name-part>
                <tp:taxon-name-part taxon-name-part-type="species" reg="ocellata">ocellata</tp:taxon-name-part>
              </tp:taxon-name><comment>Scopoli, 1763: 116 (<italic>nomen oblitum</italic>).</comment></tp:nomenclature-citation><tp:nomenclature-citation><tp:taxon-name>
                <tp:taxon-name-part taxon-name-part-type="genus" reg="Cicada">Cicada</tp:taxon-name-part>
                <tp:taxon-name-part taxon-name-part-type="species" reg="ocellaris">ocellaris</tp:taxon-name-part>
              </tp:taxon-name><comment>Fallén, 1806: 20. Type locality: Scania, Sweden (<italic>nomen protectum</italic>).</comment></tp:nomenclature-citation><tp:nomenclature-citation><tp:taxon-name>
                <tp:taxon-name-part taxon-name-part-type="genus" reg="Jassus"/>
              </tp:taxon-name><comment>=<tp:taxon-name><tp:taxon-name-part taxon-name-part-type="genus" reg="Jassus">Jassus</tp:taxon-name-part> (<tp:taxon-name-part taxon-name-part-type="subgenus" reg="Deltocephalus">Deltocephalus</tp:taxon-name-part>) <tp:taxon-name-part taxon-name-part-type="species" reg="notatifrons">notatifrons</tp:taxon-name-part></tp:taxon-name> Kirschbaum, 1868: 141 (syn. <xref ref-type="bibr" rid="B46">Wagner 1939</xref>). </comment></tp:nomenclature-citation><tp:nomenclature-citation><tp:taxon-name>
                <tp:taxon-name-part taxon-name-part-type="genus" reg="Deltocephalus"/>
                <tp:taxon-name-part taxon-name-part-type="species" reg="sachalinensis"/>
              </tp:taxon-name><comment>=<tp:taxon-name><tp:taxon-name-part taxon-name-part-type="genus" reg="Deltocephalus">Deltocephalus</tp:taxon-name-part><tp:taxon-name-part taxon-name-part-type="species" reg="sachalinensis">sachalinensis</tp:taxon-name-part></tp:taxon-name> Matsumura, 1915: 168 (syn. <xref ref-type="bibr" rid="B45">Vilbaste 1969</xref>). </comment></tp:nomenclature-citation><tp:nomenclature-citation><tp:taxon-name>
                <tp:taxon-name-part taxon-name-part-type="genus" reg="Latalus">Latalus</tp:taxon-name-part>
                <tp:taxon-name-part taxon-name-part-type="species" reg="ocellaris">ocellaris</tp:taxon-name-part>
              </tp:taxon-name><comment>(Fallén) — <xref ref-type="bibr" rid="B6">DeLong and Sleesman 1929</xref> (comb. nov.).</comment></tp:nomenclature-citation><tp:nomenclature-citation><tp:taxon-name>
                <tp:taxon-name-part taxon-name-part-type="genus" reg="Errastunus">Errastunus</tp:taxon-name-part>
                <tp:taxon-name-part taxon-name-part-type="species" reg="ocellaris">ocellaris</tp:taxon-name-part>
              </tp:taxon-name><comment>(Fallén) — <xref ref-type="bibr" rid="B41">Ribaut 1946</xref> (comb. nov.).</comment></tp:nomenclature-citation><tp:nomenclature-citation><tp:taxon-name><tp:taxon-name-part taxon-name-part-type="genus" reg="Adarrus">Adarrus</tp:taxon-name-part> (<tp:taxon-name-part taxon-name-part-type="subgenus" reg="Errastunus">Errastunus</tp:taxon-name-part>) <tp:taxon-name-part taxon-name-part-type="species" reg="ocellaris">ocellaris</tp:taxon-name-part></tp:taxon-name><comment>(Fallén) — <xref ref-type="bibr" rid="B13">Emeljanov 1966</xref> (comb. nov.).</comment></tp:nomenclature-citation><tp:nomenclature-citation><tp:taxon-name>
                <tp:taxon-name-part taxon-name-part-type="genus" reg="Adarrus">Adarrus</tp:taxon-name-part>
                <tp:taxon-name-part taxon-name-part-type="species" reg="ocellaris">ocellaris</tp:taxon-name-part>
                <tp:taxon-name-part taxon-name-part-type="subspecies" reg="tatraensis">tatraensis</tp:taxon-name-part>
              </tp:taxon-name><comment><xref ref-type="bibr" rid="B22">Heller 1975</xref> (new subspecies).</comment></tp:nomenclature-citation><tp:nomenclature-citation><tp:taxon-name><tp:taxon-name-part taxon-name-part-type="genus" reg="Latalus">Latalus</tp:taxon-name-part> (<tp:taxon-name-part taxon-name-part-type="subgenus" reg="Adarrus">Adarrus</tp:taxon-name-part>) <tp:taxon-name-part taxon-name-part-type="species" reg="tatraensis">tatraensis</tp:taxon-name-part></tp:taxon-name><comment>(Heller) — <xref ref-type="bibr" rid="B20">Hamilton 1997</xref> (revised status).</comment></tp:nomenclature-citation></tp:nomenclature-citation-list></tp:nomenclature><tp:treatment-sec sec-type="material" id="SECID0E3YBG"><title>Material examined.</title><p>368 specimens (see Suppl. material <xref ref-type="supplementary-material" rid="S1">1</xref>).</p></tp:treatment-sec><tp:treatment-sec sec-type="distribution" id="SECID0EGZBG"><title>Distribution.</title><p>Widespread in the Palearctic region, from western Europe and northern Africa to Korea and the Russian Far East (<xref ref-type="bibr" rid="B34">Nast 1972</xref>). In the Nearctic region, occurs in the northwest (Alaska, Yukon, Northwestern Territories and northern British Columbia) and across southern Canada and the northern United States, with records concentrated in the east.</p></tp:treatment-sec><tp:treatment-sec sec-type="host" id="SECID0EQZBG"><title>Host plants.</title><p>Feeds on a variety of cool season grasses. <xref ref-type="bibr" rid="B35">Nickel (2003)</xref> reports grasses including <italic><tp:taxon-name><tp:taxon-name-part taxon-name-part-type="genus" reg="Dactylis">Dactylis</tp:taxon-name-part><tp:taxon-name-part taxon-name-part-type="species" reg="glomerata">glomerata</tp:taxon-name-part></tp:taxon-name></italic>, <italic><tp:taxon-name><tp:taxon-name-part taxon-name-part-type="genus" reg="Elymus">Elymus</tp:taxon-name-part><tp:taxon-name-part taxon-name-part-type="species" reg="repens">repens</tp:taxon-name-part></tp:taxon-name></italic>, <italic><tp:taxon-name><tp:taxon-name-part taxon-name-part-type="genus" reg="Calamagrostis">Calamagrostis</tp:taxon-name-part></tp:taxon-name></italic> spp., and <italic><tp:taxon-name><tp:taxon-name-part taxon-name-part-type="genus" reg="Holcus">Holcus</tp:taxon-name-part></tp:taxon-name></italic> spp. as hosts in central Europe. Recorded hosts for Nearctic specimens are <italic><tp:taxon-name><tp:taxon-name-part taxon-name-part-type="genus" reg="Elymus">Elymus</tp:taxon-name-part><tp:taxon-name-part taxon-name-part-type="species" reg="trachycaulus">trachycaulus</tp:taxon-name-part></tp:taxon-name></italic> (Bourget, ON), <italic><tp:taxon-name><tp:taxon-name-part taxon-name-part-type="genus" reg="Bromus">Bromus</tp:taxon-name-part></tp:taxon-name></italic> sp. (Oxbow, MI and Gravel Lake, YT), <italic><tp:taxon-name><tp:taxon-name-part taxon-name-part-type="genus" reg="Calamagrostis">Calamagrostis</tp:taxon-name-part><tp:taxon-name-part taxon-name-part-type="species" reg="canadensis">canadensis</tp:taxon-name-part></tp:taxon-name></italic> (Richardson Mountains, YT), and <italic><tp:taxon-name><tp:taxon-name-part taxon-name-part-type="genus" reg="Calamagrostis">Calamagrostis</tp:taxon-name-part></tp:taxon-name></italic> sp. (King Salmon, AK and Aho Lake, AK).</p></tp:treatment-sec><tp:treatment-sec sec-type="remarks" id="SECID0EC3BG"><title>Remarks.</title><p>The oldest name for this species, <italic><tp:taxon-name><tp:taxon-name-part taxon-name-part-type="genus" reg="Cicada">Cicada</tp:taxon-name-part><tp:taxon-name-part taxon-name-part-type="species" reg="ocellata">ocellata</tp:taxon-name-part></tp:taxon-name></italic> Scopoli, 1763, is a <italic>nomen oblitum</italic> as it has not been used as a valid name after 1899 (Article 23.9.1.1 of the International Code of Zoological Nomenclature (ICZN 1999)). To my knowledge, the most recent use of this name other than those excluded under Article 23.9.6 is <xref ref-type="bibr" rid="B3">Claus (1884</xref>, p. 892). <italic><tp:taxon-name><tp:taxon-name-part taxon-name-part-type="genus" reg="Cicada">Cicada</tp:taxon-name-part><tp:taxon-name-part taxon-name-part-type="species" reg="ocellaris">ocellaris</tp:taxon-name-part></tp:taxon-name></italic> Fallén, 1806 is a <italic>nomen protectum</italic> based on the works listed in the Appendix <xref ref-type="app" rid="app1">1</xref> which fulfill the criteria of Article 23.9.1.2. The valid name of this species is thus <italic><tp:taxon-name><tp:taxon-name-part taxon-name-part-type="genus" reg="Cicada">Cicada</tp:taxon-name-part><tp:taxon-name-part taxon-name-part-type="species" reg="ocellaris">ocellaris</tp:taxon-name-part></tp:taxon-name></italic> Fallén in accordance with Article 23.9.2.</p><p><xref ref-type="bibr" rid="B20">Hamilton (1997)</xref> treated the northwestern populations of this species as a distinct species, <tp:taxon-name><tp:taxon-name-part taxon-name-part-type="genus" reg="Latalus">Latalus</tp:taxon-name-part> (<tp:taxon-name-part taxon-name-part-type="subgenus" reg="Adarrus">Adarrus</tp:taxon-name-part>) <tp:taxon-name-part taxon-name-part-type="species" reg="tatraensis">tatraensis</tp:taxon-name-part></tp:taxon-name> (Heller). He linked these to high elevation populations from the Tatra Mountains in Slovakia which <xref ref-type="bibr" rid="B22">Heller (1975)</xref> had described as a subspecies. Heller distinguished his new subspecies based on dramatic colour differences, as well as slight differences in the male and female genitalia.</p><p>The status of the high elevation populations in Europe has not been definitively resolved. <xref ref-type="bibr" rid="B40">Remane and Fröhlich (1994)</xref> discussed this form (as <italic><tp:taxon-name><tp:taxon-name-part taxon-name-part-type="genus" reg="Errastunus">Errastunus</tp:taxon-name-part><tp:taxon-name-part taxon-name-part-type="species" reg="ocellaris">ocellaris</tp:taxon-name-part><tp:taxon-name-part taxon-name-part-type="subspecies" reg="tatraensis">tatraensis</tp:taxon-name-part></tp:taxon-name></italic>) based on populations in the Alps but were unsure whether these populations were taxonomically distinct as even a subspecies, or simply ecophenotypic variation. <xref ref-type="bibr" rid="B35">Nickel (2003)</xref> indicates specimens from the Bavarian Alps show characters of both forms.</p><p>Specimens examined for this project from northwestern North America had variable but generally darker colouration than specimens from eastern North America and low elevations in Europe, although none with the extreme dark forms sometimes seen in high elevation European populations (e.g., Fig. <xref ref-type="fig" rid="F1">1E</xref>). Slight genitalic differences were also observed, with northwestern specimens typically having shorter subgenital plates (1.38–1.50 times pygofer length, compared to 1.47–1.61, <italic>N</italic> = 5 for each group), more frequent presence of flanges at the base of the aedeagus, and slightly shorter styles.</p><p>These differences do not appear to be taxonomically significant. Latitudinal and altitudinal variation in pigmentation (de <xref ref-type="bibr" rid="B36">Oliveira et al. 2004</xref>) and genitalic structure (<xref ref-type="bibr" rid="B27">Le Quesne and Woodroffe 1976</xref>) are known to occur in other leafhoppers, and these differences do not seem to rise above what might be expected from such variation.</p><p>The COI sequences obtained for this study also indicate relatively slight differentiation between these northwestern populations and those elsewhere. Although specimens from northwestern North America and high elevations (1950 m) in the Austrian Alps differ slightly from lower elevation <italic><tp:taxon-name><tp:taxon-name-part taxon-name-part-type="genus" reg="Errastunus">E.</tp:taxon-name-part><tp:taxon-name-part taxon-name-part-type="species" reg="ocellaris">ocellaris</tp:taxon-name-part></tp:taxon-name></italic>, they are also relatively closely related to a specimen from England which appears to be typical <italic><tp:taxon-name><tp:taxon-name-part taxon-name-part-type="genus" reg="Errastunus">E.</tp:taxon-name-part><tp:taxon-name-part taxon-name-part-type="species" reg="ocellaris">o.</tp:taxon-name-part><tp:taxon-name-part taxon-name-part-type="subspecies" reg="ocellaris">ocellaris</tp:taxon-name-part></tp:taxon-name></italic>.</p><p>While resolving the status of <italic><tp:taxon-name><tp:taxon-name-part taxon-name-part-type="genus" reg="Errastunus">E.</tp:taxon-name-part><tp:taxon-name-part taxon-name-part-type="species" reg="ocellaris">ocellaris</tp:taxon-name-part><tp:taxon-name-part taxon-name-part-type="subspecies" reg="tatraensis">tatraensis</tp:taxon-name-part></tp:taxon-name></italic> within the European context is not the objective of this study, within the Nearctic region the best treatment appears to be to treat this northwestern population simply as <italic><tp:taxon-name><tp:taxon-name-part taxon-name-part-type="genus" reg="Errastunus">E.</tp:taxon-name-part><tp:taxon-name-part taxon-name-part-type="species" reg="ocellaris">ocellaris</tp:taxon-name-part></tp:taxon-name></italic>. These populations are considered to be a native element of the fauna, representing the easternmost extent of the species Holarctic distribution.</p><p><xref ref-type="bibr" rid="B19">Hamilton’s (1983)</xref> view that populations of <italic><tp:taxon-name><tp:taxon-name-part taxon-name-part-type="genus" reg="Errastunus">Errastunus</tp:taxon-name-part><tp:taxon-name-part taxon-name-part-type="species" reg="ocellaris">ocellaris</tp:taxon-name-part></tp:taxon-name></italic> in the eastern Nearctic represent an introduction from Europe appears to be correct. The earliest specimens of these populations examined are from Hudson Falls, NY (1950, <named-content xmlns:xlink="http://www.w3.org/1999/xlink" content-type="dwc:institutional_code" xlink:title="Canadian National Collection of Insects, Arachnids, and Nematodes" xlink:href="http://grbio.org/institution/canadian-national-collection-insects-arachnids-and-nematodes" xlink:type="simple">CNC</named-content>) and Sainte-Flore, QC (1951, <named-content xmlns:xlink="http://www.w3.org/1999/xlink" content-type="dwc:institutional_code" xlink:title="Canadian National Collection of Insects, Arachnids, and Nematodes" xlink:href="http://grbio.org/institution/canadian-national-collection-insects-arachnids-and-nematodes" xlink:type="simple">CNC</named-content>). <xref ref-type="bibr" rid="B33">Moore (1944)</xref> had earlier recorded this species from Hudson Heights near Montreal, QC beginning in 1942. Although I was not able to examine Moore’s specimens, specimens taken in 1956 from the same locality are all <italic><tp:taxon-name><tp:taxon-name-part taxon-name-part-type="genus" reg="Errastunus">E.</tp:taxon-name-part><tp:taxon-name-part taxon-name-part-type="species" reg="ocellaris">ocellaris</tp:taxon-name-part></tp:taxon-name></italic> and no <italic><tp:taxon-name><tp:taxon-name-part taxon-name-part-type="genus" reg="Errastunus">E.</tp:taxon-name-part><tp:taxon-name-part taxon-name-part-type="species" reg="sobrinus">sobrinus</tp:taxon-name-part></tp:taxon-name></italic> have ever been collected from the Ottawa River lowlands, suggesting these are the earliest records of the introduced population. Mapping specimens by collection date (Fig. <xref ref-type="fig" rid="F8">8</xref>) shows a clear signature of expansion from early records in southern Quebec, eastern Ontario, and northern New York. Montreal is the closest major port to these early records and may represent the point of introduction. COI sequences also provide some support for this population being introduced, with very low divergence between a sequenced specimen from lower elevations in Austria and all eastern Nearctic specimens. Specimens from the Vancouver area (earliest from 1960) likely also represent introductions, although whether these represent a secondary introduction from the East or a separate introduction from the Palearctic is not clear.</p><p>The species now occurs commonly in eastern Canada and is easily collected, suggesting that historical records accurately depict its distribution. There are much earlier specimens in the <named-content xmlns:xlink="http://www.w3.org/1999/xlink" content-type="dwc:institutional_code" xlink:title="Canadian National Collection of Insects, Arachnids, and Nematodes" xlink:href="http://grbio.org/institution/canadian-national-collection-insects-arachnids-and-nematodes" xlink:type="simple">CNC</named-content> of abundant native species that now often co-occur with <italic><tp:taxon-name><tp:taxon-name-part taxon-name-part-type="genus" reg="Errastunus">E.</tp:taxon-name-part><tp:taxon-name-part taxon-name-part-type="species" reg="ocellaris">ocellaris</tp:taxon-name-part></tp:taxon-name></italic> in eastern Canada such as <italic><tp:taxon-name><tp:taxon-name-part taxon-name-part-type="genus" reg="Endria">Endria</tp:taxon-name-part><tp:taxon-name-part taxon-name-part-type="species" reg="inimicus">inimicus</tp:taxon-name-part></tp:taxon-name></italic> (Say) (earliest from Trenton, ON, 1901) and <italic><tp:taxon-name><tp:taxon-name-part taxon-name-part-type="genus" reg="Diplocolenus">Diplocolenus</tp:taxon-name-part><tp:taxon-name-part taxon-name-part-type="species" reg="evansi">evansi</tp:taxon-name-part></tp:taxon-name></italic> (Ashmead) (earliest from Montreal, QC, 1905), indicating collecting effort that should have yielded specimens of <italic><tp:taxon-name><tp:taxon-name-part taxon-name-part-type="genus" reg="Errastunus">E.</tp:taxon-name-part><tp:taxon-name-part taxon-name-part-type="species" reg="ocellaris">ocellaris</tp:taxon-name-part></tp:taxon-name></italic> had it been present. In comparison, specimens in the <named-content xmlns:xlink="http://www.w3.org/1999/xlink" content-type="dwc:institutional_code" xlink:title="Canadian National Collection of Insects, Arachnids, and Nematodes" xlink:href="http://grbio.org/institution/canadian-national-collection-insects-arachnids-and-nematodes" xlink:type="simple">CNC</named-content> of the native <italic><tp:taxon-name><tp:taxon-name-part taxon-name-part-type="genus" reg="Errastunus">E.</tp:taxon-name-part><tp:taxon-name-part taxon-name-part-type="species" reg="sobrinus">sobrinus</tp:taxon-name-part></tp:taxon-name></italic> were collected as early as the 1920s, despite its absence from much of southern Ontario and Quebec where early collections were concentrated.</p><p>The status of the northwestern population as native or introduced cannot be tested on the same basis. The earliest record of this population is from 1948 (Reindeer Depot, NWT), only slightly predating those from eastern Canada. However, there was very little entomological research in northwestern North America prior to the Northern Insect Survey beginning in 1947 (<xref ref-type="bibr" rid="B17">Freeman 1959</xref>), and indeed the first record of <italic><tp:taxon-name><tp:taxon-name-part taxon-name-part-type="genus" reg="Errastunus">E.</tp:taxon-name-part><tp:taxon-name-part taxon-name-part-type="species" reg="sobrinus">sobrinus</tp:taxon-name-part></tp:taxon-name></italic> in the region is from 1951 (Big Delta, AK). However, this population is mostly likely to be native on the basis of several lines of evidence. First, COI sequences from this population are divergent from the introduced Eastern population, suggesting a different origin. COI haplotypes appearing to originate from this population have also been found in specimens of <italic><tp:taxon-name><tp:taxon-name-part taxon-name-part-type="genus" reg="Errastunus">E.</tp:taxon-name-part><tp:taxon-name-part taxon-name-part-type="species" reg="sobrinus">sobrinus</tp:taxon-name-part></tp:taxon-name></italic> from as far south as Colorado (see discussion below), and it seems unlikely such introgressed haplotypes could travel so far within a few decades if the population were recently introduced. Finally, the leafhopper fauna in this area is otherwise entirely native, including a number of otherwise Palearctic species restricted in North America to Beringia (<xref ref-type="bibr" rid="B20">Hamilton 1997</xref>).</p><p>The current extent of distribution for the introduced eastern population is unclear based on the material examined. Collections in the <named-content xmlns:xlink="http://www.w3.org/1999/xlink" content-type="dwc:institutional_code" xlink:title="Canadian National Collection of Insects, Arachnids, and Nematodes" xlink:href="http://grbio.org/institution/canadian-national-collection-insects-arachnids-and-nematodes" xlink:type="simple">CNC</named-content> are sparse after approximately 1990 due to reduced collection effort and as the distribution appears to be expanding the current range is probably larger than depicted in the map. A specimen collected in southern Saskatchewan in 2015 (<named-content xmlns:xlink="http://www.w3.org/1999/xlink" content-type="dwc:institutional_code" xlink:title="Canadian National Collection of Insects, Arachnids, and Nematodes" xlink:href="http://grbio.org/institution/canadian-national-collection-insects-arachnids-and-nematodes" xlink:type="simple">CNC</named-content>) represents the westernmost confirmed record, excepting the populations around Vancouver. Images of <italic><tp:taxon-name><tp:taxon-name-part taxon-name-part-type="genus" reg="Errastunus">Errastunus</tp:taxon-name-part></tp:taxon-name></italic> which may represent <italic><tp:taxon-name><tp:taxon-name-part taxon-name-part-type="genus" reg="Errastunus">E.</tp:taxon-name-part><tp:taxon-name-part taxon-name-part-type="species" reg="ocellaris">ocellaris</tp:taxon-name-part></tp:taxon-name></italic> are available from online databases and suggest a wider distribution (e.g., from North Carolina <ext-link xmlns:xlink="http://www.w3.org/1999/xlink" xlink:href="https://bugguide.net/node/view/1000457/bgimage" ext-link-type="uri" xlink:type="simple">https://bugguide.net/node/view/1000457/bgimage</ext-link> and Edmonton, AB <ext-link xmlns:xlink="http://www.w3.org/1999/xlink" xlink:href="https://bugguide.net/node/view/596209/bgimage" ext-link-type="uri" xlink:type="simple">https://bugguide.net/node/view/596209/bgimage</ext-link>). However, these records cannot be definitively identified and are not included in the mapped distributions.</p></tp:treatment-sec><tp:treatment-sec><!--Section generated to contain objects referenced in tp:taxon-treatment.--><fig id="F1" position="float" orientation="portrait"><object-id xmlns:xlink="http://www.w3.org/1999/xlink" content-type="doi" xlink:type="simple">10.3897/zookeys.1178.105566.figure1</object-id><object-id xmlns:xlink="http://www.w3.org/1999/xlink" content-type="arpha" xlink:type="simple">F5ACAE77-3C5B-5783-9FF4-57BA18E7FCDB</object-id><label>Figure 1.</label><caption><p><italic><tp:taxon-name><tp:taxon-name-part taxon-name-part-type="genus" reg="Errastunus">Errastunus</tp:taxon-name-part></tp:taxon-name></italic> dorsal habitus <bold>A–F</bold><italic><tp:taxon-name><tp:taxon-name-part taxon-name-part-type="genus" reg="Errastunus">Errastunus</tp:taxon-name-part><tp:taxon-name-part taxon-name-part-type="species" reg="ocellaris">ocellaris</tp:taxon-name-part></tp:taxon-name></italic><bold>A</bold> CNC1317086 (Chatterton, ON) <bold>B</bold> CNC1317151 (Igls, Austria, 900 m) <bold>C</bold> CNC1317160 (Oxford, England) <bold>D</bold> CNC1317521 (Obergurgl, Austria, 1950 m) <bold>E</bold> CNC1317524 (Obergurgl, Austria, 1950 m) <bold>F</bold> CNC1615789 (Richardson Mtns, YT, note the extended abdomen is an artifact of preservation) <bold>G, H</bold><italic><tp:taxon-name><tp:taxon-name-part taxon-name-part-type="genus" reg="Errastunus">Errastunus</tp:taxon-name-part><tp:taxon-name-part taxon-name-part-type="species" reg="sobrinus">sobrinus</tp:taxon-name-part></tp:taxon-name></italic><bold>G</bold><abbrev xmlns:xlink="http://www.w3.org/1999/xlink" content-type="institution" xlink:title="Canadian National Collection of Insects, Arachnids, and Nematodes" id="ABBRID0ERFAC" xlink:type="simple">CNC</abbrev>#HEM403281 (Parc de la Gaspesie, QC) <bold>H</bold> CNC1317427 (Elkwater Park, AB).</p></caption><graphic xmlns:xlink="http://www.w3.org/1999/xlink" xlink:href="zookeys-1178-143_article-105566__-g001.jpg" position="float" orientation="portrait" xlink:type="simple" id="oo_901458.jpg"><uri content-type="original_file" xlink:type="simple">https://binary.pensoft.net/fig/901458</uri></graphic></fig><fig id="F2" position="float" orientation="portrait"><object-id xmlns:xlink="http://www.w3.org/1999/xlink" content-type="doi" xlink:type="simple">10.3897/zookeys.1178.105566.figure2</object-id><object-id xmlns:xlink="http://www.w3.org/1999/xlink" content-type="arpha" xlink:type="simple">A7CF3D32-6993-5D8A-9C65-2B8E64A51449</object-id><label>Figure 2.</label><caption><p><italic><tp:taxon-name><tp:taxon-name-part taxon-name-part-type="genus" reg="Errastunus">Errastunus</tp:taxon-name-part><tp:taxon-name-part taxon-name-part-type="species" reg="ocellaris">ocellaris</tp:taxon-name-part></tp:taxon-name></italic>, male genitalia <bold>A–D</bold> pygofer, lateral <bold>E–H</bold> aedeagus, lateral <bold>I–L</bold> connective and styles, dorsal <bold>A, E, I</bold> CNC1317192 (King Salmon, AK) <bold>B, F, J</bold> CNC1317520 (Obergurgl, Austria, 1950 m) <bold>C, G, K</bold> CNC661822 (Big Muddy, SK) <bold>D, H, L</bold> CNC1317183 (Leeds, England).</p></caption><graphic xmlns:xlink="http://www.w3.org/1999/xlink" xlink:href="zookeys-1178-143_article-105566__-g002.jpg" position="float" orientation="portrait" xlink:type="simple" id="oo_901459.jpg"><uri content-type="original_file" xlink:type="simple">https://binary.pensoft.net/fig/901459</uri></graphic></fig><fig id="F4" position="float" orientation="portrait"><object-id xmlns:xlink="http://www.w3.org/1999/xlink" content-type="doi" xlink:type="simple">10.3897/zookeys.1178.105566.figure4</object-id><object-id xmlns:xlink="http://www.w3.org/1999/xlink" content-type="arpha" xlink:type="simple">03CB0CB6-8315-5267-9E79-B389088F3E98</object-id><label>Figure 4.</label><caption><p><italic><tp:taxon-name><tp:taxon-name-part taxon-name-part-type="genus" reg="Errastunus">Errastunus</tp:taxon-name-part><tp:taxon-name-part taxon-name-part-type="species" reg="ocellaris">ocellaris</tp:taxon-name-part></tp:taxon-name></italic>, female genitalia <bold>A</bold> genital capsule, ventral <bold>B</bold> first valvula, with enlargement <bold>C</bold> second valvula, with enlargement <bold>D–I</bold> sternite 7, ventral <bold>A–D</bold> CNC1317157 (Oxford, England) <bold>E</bold> CNC1317039 (Brockville, ON) <bold>F</bold> CNC1316995 (Mt. Washington, NH) <bold>G</bold> CNC1317204 (King Salmon, AK) <bold>H</bold> CNC1615794 (Richardson Mtns, YT) <bold>I</bold> CNC1317205 (King Salmon, AK).</p></caption><graphic xmlns:xlink="http://www.w3.org/1999/xlink" xlink:href="zookeys-1178-143_article-105566__-g004.jpg" position="float" orientation="portrait" xlink:type="simple" id="oo_901461.jpg"><uri content-type="original_file" xlink:type="simple">https://binary.pensoft.net/fig/901461</uri></graphic></fig><supplementary-material xmlns:xlink="http://www.w3.org/1999/xlink" id="S1" position="float" orientation="portrait" xlink:type="simple"><object-id content-type="doi" xlink:type="simple">10.3897/zookeys.1178.105566.suppl1</object-id><object-id content-type="zenodo_dep_id" xlink:type="simple">8324759</object-id><object-id content-type="arpha" xlink:type="simple">0033D935-D3E8-52A3-88EE-3014CB79322A</object-id><label>Supplementary material 1</label><caption><p>Data for examined <italic><tp:taxon-name><tp:taxon-name-part taxon-name-part-type="genus" reg="Errastunus">Errastunus</tp:taxon-name-part></tp:taxon-name></italic> specimens</p></caption><statement content-type="dataType"><label>Data type</label><p>occurences</p></statement><statement content-type="notes"><label>Explanation note</label><p>CSV file (Darwin Core compatible) with collection and identification data for museum specimens examined for this study.</p></statement><media xlink:href="zookeys-1178-143_article-105566__-s001.csv" mimetype="text" mime-subtype="csv" position="float" orientation="portrait" xlink:type="simple" id="oo_901466.csv"><uri content-type="original_file" xlink:type="simple">https://binary.pensoft.net/file/901466</uri></media><permissions><license xlink:type="simple"><license-p>This dataset is made available under the Open Database License (http://opendatacommons.org/licenses/odbl/1.0/). The Open Database License (ODbL) is a license agreement intended to allow users to freely share, modify, and use this Dataset while maintaining this same freedom for others, provided that the original source and author(s) are credited.</license-p></license></permissions><attrib specific-use="authors">Joel H. Kits</attrib></supplementary-material><app id="app1"><title>﻿Appendix 1</title><p>
          <bold>Works using <italic><tp:taxon-name><tp:taxon-name-part taxon-name-part-type="genus" reg="Cicada">Cicada</tp:taxon-name-part><tp:taxon-name-part taxon-name-part-type="species" reg="ocellaris">ocellaris</tp:taxon-name-part></tp:taxon-name></italic> Fallén as a valid name</bold>
        </p><list list-type="order"><list-item><p>Bornholdt G (2002) Untersuchungen zum Einfluss von Düngung und Nutzungsaufgabe auf die Zikadenfauna von Borstgrasrasen und Goldhaferwiesen. Beiträge zur Zikadenkunde 5: 14–26.
</p></list-item><list-item><p>Dmitriev DA (1999) A new subgenus of the genus 
                        <italic><tp:taxon-name><tp:taxon-name-part taxon-name-part-type="genus" reg="Adarrus">Adarrus</tp:taxon-name-part></tp:taxon-name></italic> Ribaut, 1947 (<tp:taxon-name><tp:taxon-name-part taxon-name-part-type="suborder">Homoptera</tp:taxon-name-part></tp:taxon-name>: <tp:taxon-name><tp:taxon-name-part taxon-name-part-type="family">Cicadellidae</tp:taxon-name-part></tp:taxon-name>). Zoosystematica Rossica 8: 79–82.
                    </p></list-item><list-item><p>Dmitriev DA (2001) A new subgenus of 
                        <italic><tp:taxon-name><tp:taxon-name-part taxon-name-part-type="genus" reg="Errastunus">Errastunus</tp:taxon-name-part></tp:taxon-name></italic> Rib. for 
                        <italic><tp:taxon-name><tp:taxon-name-part taxon-name-part-type="genus" reg="Adarrus">Adarrus</tp:taxon-name-part><tp:taxon-name-part taxon-name-part-type="species" reg="daedaleus">daedaleus</tp:taxon-name-part></tp:taxon-name></italic> Logvinenko, 1966 with a new record from Russia (<tp:taxon-name><tp:taxon-name-part taxon-name-part-type="suborder">Homoptera</tp:taxon-name-part></tp:taxon-name>: <tp:taxon-name><tp:taxon-name-part taxon-name-part-type="family">Cicadellidae</tp:taxon-name-part></tp:taxon-name>). Zoosystematica Rossica 9: 351–352.
                    </p></list-item><list-item><p>Hamilton KGA (1983) Introduced and native leafhoppers common to the Old and New Worlds (<tp:taxon-name><tp:taxon-name-part taxon-name-part-type="order">Rhynchota</tp:taxon-name-part></tp:taxon-name>: <tp:taxon-name><tp:taxon-name-part taxon-name-part-type="suborder">Homoptera</tp:taxon-name-part></tp:taxon-name>: <tp:taxon-name><tp:taxon-name-part taxon-name-part-type="family">Cicadellidae</tp:taxon-name-part></tp:taxon-name>). The Canadian Entomologist 115: 473–511. 
                        <ext-link xmlns:xlink="http://www.w3.org/1999/xlink" xlink:href="10.4039/Ent115473-5" ext-link-type="doi" xlink:type="simple">https://doi.org/10.4039/Ent115473-5</ext-link></p></list-item><list-item><p>Hamilton KGA (1997) Leafhoppers (<tp:taxon-name><tp:taxon-name-part taxon-name-part-type="suborder">Homoptera</tp:taxon-name-part></tp:taxon-name>: <tp:taxon-name><tp:taxon-name-part taxon-name-part-type="family">Cicadellidae</tp:taxon-name-part></tp:taxon-name>) of the Yukon: dispersal and endemism. In: Danks HV, Downes JA (Eds) Insects of the Yukon. Biological Survey of Canada (Terrestrial Arthropods), Ottawa, pp 337–375.
</p></list-item><list-item><p>Heller FR (1975) 
                        <italic><tp:taxon-name><tp:taxon-name-part taxon-name-part-type="genus" reg="Adarrus">Adarrus</tp:taxon-name-part><tp:taxon-name-part taxon-name-part-type="species" reg="ocellaris">ocellaris</tp:taxon-name-part></tp:taxon-name></italic> (Fall.) ssp. 
                        <italic>tatraensis</italic> ssp. nova. (<tp:taxon-name><tp:taxon-name-part taxon-name-part-type="suborder">Homoptera</tp:taxon-name-part></tp:taxon-name>, <tp:taxon-name><tp:taxon-name-part taxon-name-part-type="family">Cicadellidae</tp:taxon-name-part></tp:taxon-name>). Stuttgarter Beiträge zur Naturkunde A 288: 1–3.
                    </p></list-item><list-item><p>Klejdysz T, Klukowski Z, Pruszyński G, Kubasik W (2018) New data and a checklist of Dryinidae (Hymenoptera) from Poland, and their role in controlling leafhopper and planthopper crop pests (<tp:taxon-name><tp:taxon-name-part taxon-name-part-type="order">Hemiptera</tp:taxon-name-part></tp:taxon-name>: <tp:taxon-name><tp:taxon-name-part taxon-name-part-type="infraorder">Cicadomorpha</tp:taxon-name-part></tp:taxon-name>, <tp:taxon-name><tp:taxon-name-part taxon-name-part-type="infraorder">Fulgoromorpha</tp:taxon-name-part></tp:taxon-name>). Polish Journal of Entomology 87: 41. 
                        <ext-link xmlns:xlink="http://www.w3.org/1999/xlink" xlink:href="10.2478/pjen-2018-0003" ext-link-type="doi" xlink:type="simple">https://doi.org/10.2478/pjen-2018-0003</ext-link></p></list-item><list-item><p>Kobiałka M, Michalik A, Szwedo J, Szklarzewicz T (2018) Diversity of symbiotic microbiota in <tp:taxon-name><tp:taxon-name-part taxon-name-part-type="subfamily">Deltocephalinae</tp:taxon-name-part></tp:taxon-name> leafhoppers (<tp:taxon-name><tp:taxon-name-part taxon-name-part-type="class">Insecta</tp:taxon-name-part></tp:taxon-name>, <tp:taxon-name><tp:taxon-name-part taxon-name-part-type="order">Hemiptera</tp:taxon-name-part></tp:taxon-name>, <tp:taxon-name><tp:taxon-name-part taxon-name-part-type="family">Cicadellidae</tp:taxon-name-part></tp:taxon-name>). Arthropod Structure &amp; Development 47: 268–278. 
                        <ext-link xmlns:xlink="http://www.w3.org/1999/xlink" xlink:href="10.1016/j.asd.2018.03.005" ext-link-type="doi" xlink:type="simple">https://doi.org/10.1016/j.asd.2018.03.005</ext-link></p></list-item><list-item><p>Kruess A, Tscharntke T (2002) Contrasting responses of plant and insect diversity to variation in grazing intensity. Biological Conservation 106: 293–302. 
                        <ext-link xmlns:xlink="http://www.w3.org/1999/xlink" xlink:href="10.1016/S0006-3207(01)00255-5" ext-link-type="doi" xlink:type="simple">https://doi.org/10.1016/S0006-3207(01)00255-5</ext-link></p></list-item><list-item><p>Morris MG (1981) Responses of grassland invertebrates to management by cutting: IV Positive responses of Auchenorhyncha. Journal of Applied Ecology 18: 763–771. 
                        <ext-link xmlns:xlink="http://www.w3.org/1999/xlink" xlink:href="10.2307/2402368" ext-link-type="doi" xlink:type="simple">https://doi.org/10.2307/2402368</ext-link></p></list-item><list-item><p>Nast J (1987) The <tp:taxon-name><tp:taxon-name-part taxon-name-part-type="suborder">Auchenorrhyncha</tp:taxon-name-part></tp:taxon-name> (<tp:taxon-name><tp:taxon-name-part taxon-name-part-type="suborder">Homoptera</tp:taxon-name-part></tp:taxon-name>) of Europe. Annales Zoologici 40: 536–661.
</p></list-item><list-item><p>Nickel H (2003) The leafhoppers and planthoppers of Germany (<tp:taxon-name><tp:taxon-name-part taxon-name-part-type="order">Hemiptera</tp:taxon-name-part></tp:taxon-name>, <tp:taxon-name><tp:taxon-name-part taxon-name-part-type="suborder">Auchenorrhyncha</tp:taxon-name-part></tp:taxon-name>): patterns and strategies in a highly diverse group of phytophagous insects. Pensoft Publishers, Sofia-Moscow, 460 pp.
</p></list-item><list-item><p>Nickel H, Hildebrandt J (2003) <tp:taxon-name><tp:taxon-name-part taxon-name-part-type="suborder">Auchenorrhyncha</tp:taxon-name-part></tp:taxon-name> communities as indicators of disturbance in grasslands (<tp:taxon-name><tp:taxon-name-part taxon-name-part-type="class">Insecta</tp:taxon-name-part></tp:taxon-name>, <tp:taxon-name><tp:taxon-name-part taxon-name-part-type="order">Hemiptera</tp:taxon-name-part></tp:taxon-name>)—a case study from the Elbe flood plains (northern Germany). Agriculture, Ecosystems &amp; Environment 98: 183–199. 
                        <ext-link xmlns:xlink="http://www.w3.org/1999/xlink" xlink:href="10.1016/S0167-8809(03)00080-X" ext-link-type="doi" xlink:type="simple">https://doi.org/10.1016/S0167-8809(03)00080-X</ext-link></p></list-item><list-item><p>Nickel H, Remane R (2002) Artenliste der Zikaden Deutschlands, mit Angabe von Nährpflanzen, Nahrungsbreite, Lebenszyklus, Areal und Gefährdung (<tp:taxon-name><tp:taxon-name-part taxon-name-part-type="order">Hemiptera</tp:taxon-name-part></tp:taxon-name>, <tp:taxon-name><tp:taxon-name-part taxon-name-part-type="infraorder">Fulgoromorpha</tp:taxon-name-part></tp:taxon-name> et <tp:taxon-name><tp:taxon-name-part taxon-name-part-type="infraorder">Cicadomorpha</tp:taxon-name-part></tp:taxon-name>). Beiträge zur Zikadenkunde 5: 27–64.
</p></list-item><list-item><p>Novikov DV, Novikova NV, Anufriev GA, Dietrich CH (2006) <tp:taxon-name><tp:taxon-name-part taxon-name-part-type="suborder">Auchenorrhyncha</tp:taxon-name-part></tp:taxon-name> (<tp:taxon-name><tp:taxon-name-part taxon-name-part-type="order">Hemiptera</tp:taxon-name-part></tp:taxon-name>) of Kyrzgyz grasslands. Russian Entomology Journal 15: 303–310.
</p></list-item><list-item><p>Ossiannilsson F (1983) The <tp:taxon-name><tp:taxon-name-part taxon-name-part-type="suborder">Auchenorrhyncha</tp:taxon-name-part></tp:taxon-name> (<tp:taxon-name><tp:taxon-name-part taxon-name-part-type="suborder">Homoptera</tp:taxon-name-part></tp:taxon-name>) of Fennoscandia and Denmark, Volume 3. Family <tp:taxon-name><tp:taxon-name-part taxon-name-part-type="family">Cicadellidae</tp:taxon-name-part></tp:taxon-name>: <tp:taxon-name><tp:taxon-name-part taxon-name-part-type="subfamily">Deltocephalinae</tp:taxon-name-part></tp:taxon-name>, Catalogue, Literature and Index. Fauna Entomologica Scandinavica 7: 315 pp. 
                        <ext-link xmlns:xlink="http://www.w3.org/1999/xlink" xlink:href="10.1163/9789004273320" ext-link-type="doi" xlink:type="simple">https://doi.org/10.1163/9789004273320</ext-link></p></list-item><list-item><p>Prestidge RA (1982) The influence of nitrogenous fertilizer on the grassland <tp:taxon-name><tp:taxon-name-part taxon-name-part-type="suborder">Auchenorrhyncha</tp:taxon-name-part></tp:taxon-name> (<tp:taxon-name><tp:taxon-name-part taxon-name-part-type="suborder">Homoptera</tp:taxon-name-part></tp:taxon-name>). Journal of Applied Ecology 19: 735–749. 
                        <ext-link xmlns:xlink="http://www.w3.org/1999/xlink" xlink:href="10.2307/2403278" ext-link-type="doi" xlink:type="simple">https://doi.org/10.2307/2403278</ext-link></p></list-item><list-item><p>Remane R, Fröhlich W (1994) Beiträge zur Chorologie einiger Zikaden–Arten (<tp:taxon-name><tp:taxon-name-part taxon-name-part-type="suborder">Homoptera</tp:taxon-name-part></tp:taxon-name><tp:taxon-name><tp:taxon-name-part taxon-name-part-type="suborder">Auchenorrhyncha</tp:taxon-name-part></tp:taxon-name>) in der Westpaläarktis. Marburger Entomologische Publikationen 2: 131–188.
</p></list-item><list-item><p>Reynolds DR, Chapman JW, Stewart AJ (2017) Windborne migration of <tp:taxon-name><tp:taxon-name-part taxon-name-part-type="suborder">Auchenorrhyncha</tp:taxon-name-part></tp:taxon-name> (<tp:taxon-name><tp:taxon-name-part taxon-name-part-type="order">Hemiptera</tp:taxon-name-part></tp:taxon-name>) over Britain. European Journal of Entomology 114: 554–564. 
                        <ext-link xmlns:xlink="http://www.w3.org/1999/xlink" xlink:href="10.14411/eje.2017.070" ext-link-type="doi" xlink:type="simple">https://doi.org/10.14411/eje.2017.070</ext-link></p></list-item><list-item><p>Riedle‐Bauer M, Sára A, Regner F (2008) Transmission of a stolbur phytoplasma by the Agalliinae leafhopper 
                        <italic><tp:taxon-name><tp:taxon-name-part taxon-name-part-type="genus" reg="Anaceratagallia">Anaceratagallia</tp:taxon-name-part><tp:taxon-name-part taxon-name-part-type="species" reg="ribauti">ribauti</tp:taxon-name-part></tp:taxon-name></italic> (<tp:taxon-name><tp:taxon-name-part taxon-name-part-type="order">Hemiptera</tp:taxon-name-part></tp:taxon-name>, <tp:taxon-name><tp:taxon-name-part taxon-name-part-type="suborder">Auchenorrhyncha</tp:taxon-name-part></tp:taxon-name>, <tp:taxon-name><tp:taxon-name-part taxon-name-part-type="family">Cicadellidae</tp:taxon-name-part></tp:taxon-name>). Journal of Phytopathology 156: 687–690. 
                        <ext-link xmlns:xlink="http://www.w3.org/1999/xlink" xlink:href="10.1111/j.1439-0434.2008.01416.x" ext-link-type="doi" xlink:type="simple">https://doi.org/10.1111/j.1439-0434.2008.01416.x</ext-link></p></list-item><list-item><p>Schlosser L, Holzinger WE (2017) Zur Zikadenfauna (<tp:taxon-name><tp:taxon-name-part taxon-name-part-type="order">Hemiptera</tp:taxon-name-part></tp:taxon-name>: <tp:taxon-name><tp:taxon-name-part taxon-name-part-type="suborder">Auchenorrhyncha</tp:taxon-name-part></tp:taxon-name>) der Lafnitzwiesen bei Wörth (Steiermark, Österreich). Cicadina 17: 53–61.
</p></list-item><list-item><p>Söderman G, Gillerfors G, Endrestöl A (2009) An annotated catalogue of the <tp:taxon-name><tp:taxon-name-part taxon-name-part-type="suborder">Auchenorrhyncha</tp:taxon-name-part></tp:taxon-name> of Northern Europe:(<tp:taxon-name><tp:taxon-name-part taxon-name-part-type="class">Insecta</tp:taxon-name-part></tp:taxon-name>, <tp:taxon-name><tp:taxon-name-part taxon-name-part-type="order">Hemiptera</tp:taxon-name-part></tp:taxon-name>: <tp:taxon-name><tp:taxon-name-part taxon-name-part-type="infraorder">Fulgoromorpha</tp:taxon-name-part></tp:taxon-name> et <tp:taxon-name><tp:taxon-name-part taxon-name-part-type="infraorder">Cicadomorpha</tp:taxon-name-part></tp:taxon-name>). Cicadina 10: 33–69.
</p></list-item><list-item><p>Świerczewski D (2007) A food plant study of the <tp:taxon-name><tp:taxon-name-part taxon-name-part-type="suborder">Auchenorrhyncha</tp:taxon-name-part></tp:taxon-name> of the Częstochowa upland, southern Poland (<tp:taxon-name><tp:taxon-name-part taxon-name-part-type="class">Insecta</tp:taxon-name-part></tp:taxon-name>, <tp:taxon-name><tp:taxon-name-part taxon-name-part-type="order">Hemiptera</tp:taxon-name-part></tp:taxon-name>). Beiträge zur Zikadenkunde 9: 15–22.
</p></list-item><list-item><p>Thompson P (1978) The oviposition sites of five leafhopper species (Horn. <tp:taxon-name><tp:taxon-name-part taxon-name-part-type="suborder">Auchenorrhyncha</tp:taxon-name-part></tp:taxon-name>) on 
                        <italic><tp:taxon-name><tp:taxon-name-part taxon-name-part-type="genus" reg="Holcus">Holcus</tp:taxon-name-part><tp:taxon-name-part taxon-name-part-type="species" reg="mollis">mollis</tp:taxon-name-part></tp:taxon-name></italic> and 
                        <italic><tp:taxon-name><tp:taxon-name-part taxon-name-part-type="genus" reg="Holcus">H.</tp:taxon-name-part><tp:taxon-name-part taxon-name-part-type="species" reg="lanatus">lanatus</tp:taxon-name-part></tp:taxon-name></italic>. Ecological Entomology 3: 231–240. 
                        <ext-link xmlns:xlink="http://www.w3.org/1999/xlink" xlink:href="10.1111/j.1365-2311.1978.tb00923.x" ext-link-type="doi" xlink:type="simple">https://doi.org/10.1111/j.1365-2311.1978.tb00923.x</ext-link></p></list-item><list-item><p>Waloff N, Thompson P (1980) Census data of populations of some leafhoppers (<tp:taxon-name><tp:taxon-name-part taxon-name-part-type="suborder">Auchenorrhyncha</tp:taxon-name-part></tp:taxon-name>, <tp:taxon-name><tp:taxon-name-part taxon-name-part-type="suborder">Homoptera</tp:taxon-name-part></tp:taxon-name>) of acidic grassland. Journal of Animal Ecology 49: 395–416. 
                        <ext-link xmlns:xlink="http://www.w3.org/1999/xlink" xlink:href="10.2307/4254" ext-link-type="doi" xlink:type="simple">https://doi.org/10.2307/4254</ext-link></p></list-item></list></app><fig id="F8" position="float" orientation="portrait"><object-id xmlns:xlink="http://www.w3.org/1999/xlink" content-type="doi" xlink:type="simple">10.3897/zookeys.1178.105566.figure8</object-id><object-id xmlns:xlink="http://www.w3.org/1999/xlink" content-type="arpha" xlink:type="simple">719F88F8-506F-51C3-AA4C-39D9BC3A0E9F</object-id><label>Figure 8.</label><caption><p>Neighbour-joining tree of COI sequences from <italic><tp:taxon-name><tp:taxon-name-part taxon-name-part-type="genus" reg="Errastunus">Errastunus</tp:taxon-name-part></tp:taxon-name></italic> specimens. Tip labels indicate the taxon (based on morphological characters), collection locality, and specimen identifier.</p></caption><graphic xmlns:xlink="http://www.w3.org/1999/xlink" xlink:href="zookeys-1178-143_article-105566__-g008.jpg" position="float" orientation="portrait" xlink:type="simple" id="oo_901465.jpg"><uri content-type="original_file" xlink:type="simple">https://binary.pensoft.net/fig/901465</uri></graphic></fig></tp:treatment-sec><ref-list><ref id="B46"><mixed-citation xmlns:xlink="http://www.w3.org/1999/xlink" xlink:type="simple"><person-group><name name-style="western"><surname>Wagner</surname><given-names>W</given-names></name></person-group> (<year>1939</year>) <article-title>Die Zikaden des Mainzer Beckens. Zugleich eine Revision der Kirschbaum schen Arten aus der Umgebung von Wiesbaden.</article-title><source>Jahrbücher des Nassauischen Vereins für Naturkunde</source><volume>86</volume>: <fpage>77</fpage>–<lpage>212</lpage>.</mixed-citation></ref><ref id="B45"><mixed-citation xmlns:xlink="http://www.w3.org/1999/xlink" xlink:type="simple"><person-group><name name-style="western"><surname>Vilbaste</surname><given-names>J</given-names></name></person-group> (<year>1969</year>) On some East-Asiatic leafhoppers described by Professor S. Matsumura (<tp:taxon-name><tp:taxon-name-part taxon-name-part-type="suborder">Homoptera</tp:taxon-name-part></tp:taxon-name>: <tp:taxon-name><tp:taxon-name-part taxon-name-part-type="suborder">Cicadinea</tp:taxon-name-part></tp:taxon-name>: <tp:taxon-name><tp:taxon-name-part taxon-name-part-type="family">Iassidae</tp:taxon-name-part></tp:taxon-name>. <tp:taxon-name><tp:taxon-name-part taxon-name-part-type="class">Insecta</tp:taxon-name-part></tp:taxon-name> Matsumurana (Supplement 6): 1–12.</mixed-citation></ref><ref id="B6"><mixed-citation xmlns:xlink="http://www.w3.org/1999/xlink" xlink:type="simple"><person-group><name name-style="western"><surname>DeLong</surname><given-names>DM</given-names></name><name name-style="western"><surname>Sleesman</surname><given-names>JP</given-names></name></person-group> (<year>1929</year>) <article-title>New genera and subgenera from the genus <italic><tp:taxon-name><tp:taxon-name-part taxon-name-part-type="genus">Deltocephalus</tp:taxon-name-part></tp:taxon-name></italic>: A study of the internal male genitalia of the American species and their bearing upon taxonomy.</article-title><source>Annals of the Entomological Society of America</source><volume>22</volume>(<issue>1</issue>): <fpage>81</fpage>–<lpage>114</lpage>. <ext-link xlink:href="10.1093/aesa/22.1.81" ext-link-type="doi" xlink:type="simple">https://doi.org/10.1093/aesa/22.1.81</ext-link></mixed-citation></ref><ref id="B41"><mixed-citation xmlns:xlink="http://www.w3.org/1999/xlink" xlink:type="simple"><person-group><name name-style="western"><surname>Ribaut</surname><given-names>H</given-names></name></person-group> (<year>1946</year>) <article-title>Demembrement du genre <italic><tp:taxon-name><tp:taxon-name-part taxon-name-part-type="genus">Deltocephalus</tp:taxon-name-part></tp:taxon-name></italic> Burm.</article-title><source>Bulletin de la Société d’Histoire Naturelle de Toulouse</source><volume>81</volume>: <fpage>81</fpage>–<lpage>86</lpage>. [<tp:taxon-name><tp:taxon-name-part taxon-name-part-type="suborder">Homoptera</tp:taxon-name-part></tp:taxon-name>-<tp:taxon-name><tp:taxon-name-part taxon-name-part-type="family">Jassidae</tp:taxon-name-part></tp:taxon-name>]</mixed-citation></ref><ref id="B13"><mixed-citation xmlns:xlink="http://www.w3.org/1999/xlink" xlink:type="simple"><person-group><name name-style="western"><surname>Emeljanov</surname><given-names>AF</given-names></name></person-group> (<year>1966</year>) <article-title>New Palaearctic and certain Nearctic cicads (<tp:taxon-name><tp:taxon-name-part taxon-name-part-type="suborder">Homoptera</tp:taxon-name-part></tp:taxon-name>, <tp:taxon-name><tp:taxon-name-part taxon-name-part-type="suborder">Auchenorrhyncha</tp:taxon-name-part></tp:taxon-name>).</article-title><source>Entomologicheskoe Obozrenie</source><volume>45</volume>: <fpage>95</fpage>–<lpage>133</lpage>.</mixed-citation></ref><ref id="B22"><mixed-citation xmlns:xlink="http://www.w3.org/1999/xlink" xlink:type="simple"><person-group><name name-style="western"><surname>Heller</surname><given-names>FR</given-names></name></person-group> (<year>1975</year>) <article-title><tp:taxon-name><tp:taxon-name-part taxon-name-part-type="genus">Adarrus</tp:taxon-name-part><tp:taxon-name-part taxon-name-part-type="species">ocellaris</tp:taxon-name-part><tp:taxon-name-part taxon-name-part-type="basionym-authority">(Fall.)</tp:taxon-name-part><tp:taxon-name-part taxon-name-part-type="infraspecific-rank">ssp.</tp:taxon-name-part><tp:taxon-name-part taxon-name-part-type="subspecies">tatraensis</tp:taxon-name-part></tp:taxon-name> ssp. nova. (<tp:taxon-name><tp:taxon-name-part taxon-name-part-type="suborder">Homoptera</tp:taxon-name-part></tp:taxon-name>, <tp:taxon-name><tp:taxon-name-part taxon-name-part-type="family">Cicadellidae</tp:taxon-name-part></tp:taxon-name>).</article-title><source>Stuttgarter Beiträge zur Naturkunde A</source><volume>288</volume>: <fpage>1</fpage>–<lpage>3</lpage>.</mixed-citation></ref><ref id="B20"><mixed-citation xmlns:xlink="http://www.w3.org/1999/xlink" xlink:type="simple"><person-group><name name-style="western"><surname>Hamilton</surname><given-names>KGA</given-names></name></person-group> (<year>1997</year>) <article-title>Leafhoppers (<tp:taxon-name><tp:taxon-name-part taxon-name-part-type="suborder">Homoptera</tp:taxon-name-part></tp:taxon-name>: <tp:taxon-name><tp:taxon-name-part taxon-name-part-type="family">Cicadellidae</tp:taxon-name-part></tp:taxon-name>) of the Yukon: dispersal and endemism.</article-title> In: <person-group><name name-style="western"><surname>Danks</surname><given-names>HV</given-names></name><name name-style="western"><surname>Downes</surname><given-names>JA</given-names></name></person-group> (<role>Eds</role>) <issue-title>Insects of the Yukon.</issue-title><source>Biological Survey of Canada (Terrestrial Arthropods), Ottawa</source>, <fpage>337</fpage>–<lpage>375</lpage>.</mixed-citation></ref><ref id="B34"><mixed-citation xmlns:xlink="http://www.w3.org/1999/xlink" xlink:type="simple"><person-group><name name-style="western"><surname>Nast</surname><given-names>J</given-names></name></person-group> (<year>1972</year>) <source>Palearctic Auchenorrhycha (Homoptera): an Annotated Check List.</source><publisher-name>Polish Scientific Publishers</publisher-name>, <publisher-loc>Warsaw</publisher-loc>, <size units="page">550 pp</size>.</mixed-citation></ref><ref id="B35"><mixed-citation xmlns:xlink="http://www.w3.org/1999/xlink" xlink:type="simple"><person-group><name name-style="western"><surname>Nickel</surname><given-names>H</given-names></name></person-group> (<year>2003</year>) <source>The Leafhoppers and Planthoppers of Germany (<tp:taxon-name><tp:taxon-name-part taxon-name-part-type="order">Hemiptera</tp:taxon-name-part></tp:taxon-name>, <tp:taxon-name><tp:taxon-name-part taxon-name-part-type="suborder">Auchenorrhyncha</tp:taxon-name-part></tp:taxon-name>): Patterns and Strategies in a Highly Diverse Group of Phytophagous Insects.</source><publisher-name>Pensoft Publishers</publisher-name>, <publisher-loc>Sofia–Moscow</publisher-loc>, <size units="page">460 pp</size>.</mixed-citation></ref><ref id="B3"><mixed-citation xmlns:xlink="http://www.w3.org/1999/xlink" xlink:type="simple"><person-group><name name-style="western"><surname>Claus</surname><given-names>CFW</given-names></name></person-group> (<year>1884</year>) Traité de zoologie, deuxième édition française traduite de l’Allemand sur la quatrième edition. (G. Moquin-Tandon, Trans). F. Savy, Paris, [xvi +] 1566 pp. <ext-link xlink:href="10.5962/bhl.title.21544" ext-link-type="doi" xlink:type="simple">https://doi.org/10.5962/bhl.title.21544</ext-link></mixed-citation></ref><ref id="B40"><mixed-citation xmlns:xlink="http://www.w3.org/1999/xlink" xlink:type="simple"><person-group><name name-style="western"><surname>Remane</surname><given-names>R</given-names></name><name name-style="western"><surname>Fröhlich</surname><given-names>W</given-names></name></person-group> (<year>1994</year>) <article-title>Beiträge zur Chorologie einiger Zikaden-Arten (<tp:taxon-name><tp:taxon-name-part taxon-name-part-type="suborder">Homoptera</tp:taxon-name-part></tp:taxon-name><tp:taxon-name><tp:taxon-name-part taxon-name-part-type="suborder">Auchenorrhyncha</tp:taxon-name-part></tp:taxon-name>) in der Westpaläarktis.</article-title><source>Marburger Entomologische Publikationen</source><volume>2</volume>: <fpage>131</fpage>–<lpage>188</lpage>.</mixed-citation></ref><ref id="B36"><mixed-citation xmlns:xlink="http://www.w3.org/1999/xlink" xlink:type="simple"><person-group><name name-style="western"><surname>Oliveira</surname><given-names>CM</given-names></name><name name-style="western"><surname>Lopes</surname><given-names>JRS</given-names></name><name name-style="western"><surname>Dias</surname><given-names>CTDS</given-names></name><name name-style="western"><surname>Nault</surname><given-names>LR</given-names></name></person-group> (<year>2004</year>) <article-title>Influence of latitude and elevation on polymorphism among populations of the corn leafhopper, <italic><tp:taxon-name><tp:taxon-name-part taxon-name-part-type="genus">Dalbulus</tp:taxon-name-part><tp:taxon-name-part taxon-name-part-type="species">maidis</tp:taxon-name-part></tp:taxon-name></italic> (DeLong and Wolcott) (<tp:taxon-name><tp:taxon-name-part taxon-name-part-type="order">Hemiptera</tp:taxon-name-part></tp:taxon-name>: <tp:taxon-name><tp:taxon-name-part taxon-name-part-type="family">Cicadellidae</tp:taxon-name-part></tp:taxon-name>), in Brazil.</article-title><source>Environmental Entomology</source><volume>33</volume>(<issue>5</issue>): <fpage>1192</fpage>–<lpage>1199</lpage>. <ext-link xlink:href="10.1603/0046-225X-33.5.1192" ext-link-type="doi" xlink:type="simple">https://doi.org/10.1603/0046-225X-33.5.1192</ext-link></mixed-citation></ref><ref id="B27"><mixed-citation xmlns:xlink="http://www.w3.org/1999/xlink" xlink:type="simple"><person-group><name name-style="western"><surname>Le Quesne</surname><given-names>WJ</given-names></name><name name-style="western"><surname>Woodroffe</surname><given-names>GE</given-names></name></person-group> (<year>1976</year>) <article-title>Geographical variation in the genitalia of three species of <tp:taxon-name><tp:taxon-name-part taxon-name-part-type="family">Cicadellidae</tp:taxon-name-part></tp:taxon-name> (<tp:taxon-name><tp:taxon-name-part taxon-name-part-type="order">Hemiptera</tp:taxon-name-part></tp:taxon-name>).</article-title><source>Systematic Entomology</source><volume>1</volume>(<issue>2</issue>): <fpage>169</fpage>–<lpage>172</lpage>. <ext-link xlink:href="10.1111/j.1365-3113.1976.tb00347.x" ext-link-type="doi" xlink:type="simple">https://doi.org/10.1111/j.1365-3113.1976.tb00347.x</ext-link></mixed-citation></ref><ref id="B19"><mixed-citation xmlns:xlink="http://www.w3.org/1999/xlink" xlink:type="simple"><person-group><name name-style="western"><surname>Hamilton</surname><given-names>KGA</given-names></name></person-group> (<year>1983</year>) <article-title>Introduced and native leafhoppers common to the Old and New Worlds (<tp:taxon-name><tp:taxon-name-part taxon-name-part-type="order">Rhynchota</tp:taxon-name-part></tp:taxon-name>: <tp:taxon-name><tp:taxon-name-part taxon-name-part-type="suborder">Homoptera</tp:taxon-name-part></tp:taxon-name>: <tp:taxon-name><tp:taxon-name-part taxon-name-part-type="family">Cicadellidae</tp:taxon-name-part></tp:taxon-name>).</article-title><source>Canadian Entomologist</source><volume>115</volume>(<issue>5</issue>): <fpage>473</fpage>–<lpage>511</lpage>. <ext-link xlink:href="10.4039/Ent115473-5" ext-link-type="doi" xlink:type="simple">https://doi.org/10.4039/Ent115473-5</ext-link></mixed-citation></ref><ref id="B33"><mixed-citation xmlns:xlink="http://www.w3.org/1999/xlink" xlink:type="simple"><person-group><name name-style="western"><surname>Moore</surname><given-names>GA</given-names></name></person-group> (<year>1944</year>) <article-title>A list of <tp:taxon-name><tp:taxon-name-part taxon-name-part-type="order">Hemiptera</tp:taxon-name-part></tp:taxon-name> taken at Hudson Heights, Quebec.</article-title><source>Canadian Entomologist</source><volume>76</volume>(<issue>2</issue>): <fpage>40</fpage>–<lpage>44</lpage>. <ext-link xlink:href="10.4039/Ent7640-2" ext-link-type="doi" xlink:type="simple">https://doi.org/10.4039/Ent7640-2</ext-link></mixed-citation></ref><ref id="B17"><mixed-citation xmlns:xlink="http://www.w3.org/1999/xlink" xlink:type="simple"><person-group><name name-style="western"><surname>Freeman</surname><given-names>TN</given-names></name></person-group> (<year>1959</year>) <article-title>The Canadian Northern Insect Survey, 1947–1957.</article-title><source>The Polar Record</source><volume>9</volume>(<issue>61</issue>): <fpage>299</fpage>–<lpage>307</lpage>. <ext-link xlink:href="10.1017/S0032247400066006" ext-link-type="doi" xlink:type="simple">https://doi.org/10.1017/S0032247400066006</ext-link></mixed-citation></ref></ref-list></tp:taxon-treatment>
