# Supplementary material for: ﻿The genus Errastunus in the Nearctic region (Hemiptera, Cicadellidae, Deltocephalinae)
Source: Zookeys. 2023 Sep 5;1178:143–64. doi: 10.3897/zookeys.1178.105566 (PMC10498272; doi:10.3897/zookeys.1178.105566)
Supplement: XML Treatment for Errastunus sobrinus [file zookeys.1178.105566-treatment3.xml]

<!DOCTYPE tp:taxon-treatment
  PUBLIC "-//TaxonX//DTD Taxonomic Treatment Publishing DTD v0 20100105//EN" "tax-treatment-NSO.dtd">
<tp:taxon-treatment xmlns:tp="http://www.plazi.org/taxpub"><tp:treatment-meta><kwd-group><label>Taxon classification</label><kwd>
              <named-content content-type="kingdom">Animalia</named-content>
            </kwd><kwd>
              <named-content content-type="order">Hemiptera</named-content>
            </kwd><kwd>
              <named-content content-type="family">Cicadellidae</named-content>
            </kwd></kwd-group><mixed-citation publication-type="journal"><person-group><name><surname>Kits</surname><given-names>Joel H.</given-names></name></person-group><article-title>﻿The genus <italic><tp:taxon-name><tp:taxon-name-part taxon-name-part-type="genus" reg="Errastunus">Errastunus</tp:taxon-name-part></tp:taxon-name></italic> in the Nearctic region (<tp:taxon-name><tp:taxon-name-part taxon-name-part-type="order">Hemiptera</tp:taxon-name-part></tp:taxon-name>, <tp:taxon-name><tp:taxon-name-part taxon-name-part-type="family">Cicadellidae</tp:taxon-name-part></tp:taxon-name>, <tp:taxon-name><tp:taxon-name-part taxon-name-part-type="subfamily">Deltocephalinae</tp:taxon-name-part></tp:taxon-name>)</article-title><source>Zookeys</source><day>05</day><month>09</month><year>2023</year><volume>1178</volume><fpage>143</fpage><lpage>164</lpage><pub-id pub-id-type="doi">10.3897/zookeys.1178.105566</pub-id></mixed-citation></tp:treatment-meta><tp:nomenclature><label>﻿</label><tp:taxon-name>
            <object-id xmlns:xlink="http://www.w3.org/1999/xlink" content-type="arpha" xlink:type="simple">B49D5EDF-0AA2-535C-BEDE-C40E47FE6BD5</object-id>
            <tp:taxon-name-part taxon-name-part-type="genus" reg="Errastunus">Errastunus</tp:taxon-name-part>
            <tp:taxon-name-part taxon-name-part-type="species" reg="sobrinus">sobrinus</tp:taxon-name-part>
          </tp:taxon-name><tp:taxon-authority>(DeLong &amp; Sleesman)</tp:taxon-authority><xref ref-type="fig" rid="F1">Figs 1G, H</xref><xref ref-type="fig" rid="F3">; 3</xref><xref ref-type="fig" rid="F5">, 5</xref><tp:nomenclature-citation-list><tp:nomenclature-citation><tp:taxon-name>
                <tp:taxon-name-part taxon-name-part-type="genus" reg="Latalus">Latalus</tp:taxon-name-part>
                <tp:taxon-name-part taxon-name-part-type="species" reg="ocellaris">ocellaris</tp:taxon-name-part>
                <tp:taxon-name-part taxon-name-part-type="infraspecific-rank">var.</tp:taxon-name-part>
                <tp:taxon-name-part taxon-name-part-type="variety" reg="sobrinus">sobrinus</tp:taxon-name-part>
              </tp:taxon-name><comment>DeLong &amp; Sleesman, 1929: 100. Type locality: Slave Lake, AB, Canada.</comment></tp:nomenclature-citation><tp:nomenclature-citation><tp:taxon-name>
                <tp:taxon-name-part taxon-name-part-type="genus" reg="Deltocephalus">Deltocephalus</tp:taxon-name-part>
                <tp:taxon-name-part taxon-name-part-type="species" reg="sobrinus">sobrinus</tp:taxon-name-part>
              </tp:taxon-name><comment>(DeLong &amp; Sleesman) — <xref ref-type="bibr" rid="B47">Walley 1932</xref> (revised status, comb. nov.).</comment></tp:nomenclature-citation><tp:nomenclature-citation><tp:taxon-name>
                <tp:taxon-name-part taxon-name-part-type="genus" reg="Errastunus">Errastunus</tp:taxon-name-part>
                <tp:taxon-name-part taxon-name-part-type="species" reg="sobrinus">sobrinus</tp:taxon-name-part>
              </tp:taxon-name><comment>(DeLong &amp; Sleesman) — <xref ref-type="bibr" rid="B37">Oman 1949</xref> (comb. nov.).</comment></tp:nomenclature-citation><tp:nomenclature-citation><tp:taxon-name>
                <tp:taxon-name-part taxon-name-part-type="genus" reg="Errastunus"/>
                <tp:taxon-name-part taxon-name-part-type="species" reg="ocellaris"/>
              </tp:taxon-name><comment>=<tp:taxon-name><tp:taxon-name-part taxon-name-part-type="genus" reg="Errastunus">Errastunus</tp:taxon-name-part><tp:taxon-name-part taxon-name-part-type="species" reg="ocellaris">ocellaris</tp:taxon-name-part></tp:taxon-name> (Fallén) — <xref ref-type="bibr" rid="B1">Beirne 1956</xref> (syn. nov.). </comment></tp:nomenclature-citation><tp:nomenclature-citation><tp:taxon-name>
                <tp:taxon-name-part taxon-name-part-type="genus" reg="Latalus">Latalus</tp:taxon-name-part>
                <tp:taxon-name-part taxon-name-part-type="species" reg="sobrinus">sobrinus</tp:taxon-name-part>
              </tp:taxon-name><comment>(DeLong &amp; Sleesman) — <xref ref-type="bibr" rid="B19">Hamilton 1983</xref> (restored status and comb.).</comment></tp:nomenclature-citation><tp:nomenclature-citation><tp:taxon-name><tp:taxon-name-part taxon-name-part-type="genus" reg="Latalus">Latalus</tp:taxon-name-part> (<tp:taxon-name-part taxon-name-part-type="subgenus" reg="Adarrus">Adarrus</tp:taxon-name-part>) <tp:taxon-name-part taxon-name-part-type="species" reg="sobrinus">sobrinus</tp:taxon-name-part></tp:taxon-name><comment>(DeLong &amp; Sleesman) — <xref ref-type="bibr" rid="B20">Hamilton 1997</xref> (comb. nov.).</comment></tp:nomenclature-citation></tp:nomenclature-citation-list></tp:nomenclature><tp:treatment-sec sec-type="type material" id="SECID0ETMAI"><title>Type material.</title><p>This species was described from six syntypes from Alberta and an unknown number of syntypes from New York, all females. I was only able to locate two of these, one (labelled as “holotype”) in <named-content xmlns:xlink="http://www.w3.org/1999/xlink" content-type="dwc:institutional_code" xlink:title="C. A. Triplehorn Insect Collection, The Ohio State University" xlink:href="http://grbio.org/institution/ohio-state-university" xlink:type="simple">OSUC</named-content> and one (labelled as “paratype”) in <named-content xmlns:xlink="http://www.w3.org/1999/xlink" content-type="dwc:institutional_code" xlink:title="Illinois Natural History Survey" xlink:href="http://grbio.org/institution/illinois-natural-history-survey" xlink:type="simple">INHS</named-content>. There are three specimens in the <named-content xmlns:xlink="http://www.w3.org/1999/xlink" content-type="dwc:institutional_code" xlink:title="Smithsonian National Museum of Natural History" xlink:href="http://grbio.org/institution/smithsonian-institution-national-museum-natural-history-0" xlink:type="simple">USNM</named-content> collected between 1904–1908 in New York; DeLong and Sleesman cite other specimens from <named-content xmlns:xlink="http://www.w3.org/1999/xlink" content-type="dwc:institutional_code" xlink:title="Smithsonian National Museum of Natural History" xlink:href="http://grbio.org/institution/smithsonian-institution-national-museum-natural-history-0" xlink:type="simple">USNM</named-content> in their paper which suggests they could have seen these, but they did not label the specimens or cite specific details so it is not clear if these are syntypes or not.</p><p>In order to clarify the application of the name, the specimen in <named-content xmlns:xlink="http://www.w3.org/1999/xlink" content-type="dwc:institutional_code" xlink:title="C. A. Triplehorn Insect Collection, The Ohio State University" xlink:href="http://grbio.org/institution/ohio-state-university" xlink:type="simple">OSUC</named-content> (<named-content xmlns:xlink="http://www.w3.org/1999/xlink" content-type="dwc:institutional_code" xlink:title="C. A. Triplehorn Insect Collection, The Ohio State University" xlink:href="http://grbio.org/institution/ohio-state-university" xlink:type="simple">OSUC</named-content> 169881) is here designated lectotype. The labels on this specimen (individual labels separated by /) read: “Slave L., Alta., Aug. 15, 1924, O. Bryant / Grizzly Mt., 3000 ft. / Holotype [red label, handwritten] / <tp:taxon-name><tp:taxon-name-part taxon-name-part-type="genus" reg="Latalus">Latalus</tp:taxon-name-part><tp:taxon-name-part taxon-name-part-type="species" reg="ocellaris">ocellaris</tp:taxon-name-part></tp:taxon-name> var <tp:taxon-name><tp:taxon-name-part taxon-name-part-type="genus" reg="Latalus"/><tp:taxon-name-part taxon-name-part-type="species" reg="ocellaris"/><tp:taxon-name-part taxon-name-part-type="variety" reg="sobrinus">sobrinus</tp:taxon-name-part></tp:taxon-name> DeL+S / HOLOTYPE, <tp:taxon-name><tp:taxon-name-part taxon-name-part-type="genus" reg="Errastunus">Errastunus</tp:taxon-name-part><tp:taxon-name-part taxon-name-part-type="species" reg="sobrinus">sobrinus</tp:taxon-name-part></tp:taxon-name> [red label] / D.M.DeLong Collection / <tp:taxon-name><tp:taxon-name-part taxon-name-part-type="genus" reg="Errastunus">Errastunus</tp:taxon-name-part><tp:taxon-name-part taxon-name-part-type="species" reg="sobrinus">sobrinus</tp:taxon-name-part></tp:taxon-name> (DeL.+S.)”.</p><p>The specimen in <named-content xmlns:xlink="http://www.w3.org/1999/xlink" content-type="dwc:institutional_code" xlink:title="Illinois Natural History Survey" xlink:href="http://grbio.org/institution/illinois-natural-history-survey" xlink:type="simple">INHS</named-content> (<named-content xmlns:xlink="http://www.w3.org/1999/xlink" content-type="dwc:institutional_code" xlink:title="Illinois Natural History Survey" xlink:href="http://grbio.org/institution/illinois-natural-history-survey" xlink:type="simple">INHS</named-content> Insect Collection 679931), collected at Slave Lake on Aug 14, and any other former syntypes thus become paralectotypes.</p></tp:treatment-sec><tp:treatment-sec sec-type="material" id="SECID0EPPAI"><title>Other material examined.</title><p>283 specimens (see Supplementary material)</p></tp:treatment-sec><tp:treatment-sec sec-type="distribution" id="SECID0EUPAI"><title>Distribution.</title><p>Endemic to the Nearctic region, where it has a boreo-montane distribution. Occurs across most of Canada, from Labrador and Nova Scotia in the east to Alaska and British Columbia in the west, and south in the Rocky Mountains to Colorado. Although this species was recorded from Yukon by <xref ref-type="bibr" rid="B20">Hamilton (1997)</xref>, and likely occurs there based on occurrence in Alaska and British Columbia, all examined <italic><tp:taxon-name><tp:taxon-name-part taxon-name-part-type="genus" reg="Errastunus">Errastunus</tp:taxon-name-part></tp:taxon-name></italic> from that territory were <italic><tp:taxon-name><tp:taxon-name-part taxon-name-part-type="genus" reg="Errastunus">E.</tp:taxon-name-part><tp:taxon-name-part taxon-name-part-type="species" reg="ocellaris">ocellaris</tp:taxon-name-part></tp:taxon-name></italic>. In the east, the southernmost occurrences appear to be associated with higher elevations, with records from the Laurentian, Chic-Choc, Adirondack and White Mountains and the Cape Breton highlands.</p></tp:treatment-sec><tp:treatment-sec sec-type="host" id="SECID0EQQAI"><title>Host plants.</title><p>None of the examined specimens had specific host plants recorded. Unpublished collecting notes from K.G.A. Hamilton suggest this species is associated with grasses in wooded habitats.</p></tp:treatment-sec><tp:treatment-sec sec-type="remarks" id="SECID0EVQAI"><title>Remarks.</title><p>The combination of morphological, molecular, and distribution data strongly supports the validity of <italic><tp:taxon-name><tp:taxon-name-part taxon-name-part-type="genus" reg="Errastunus">E.</tp:taxon-name-part><tp:taxon-name-part taxon-name-part-type="species" reg="sobrinus">sobrinus</tp:taxon-name-part></tp:taxon-name></italic> as a distinct species. Morphological differentiation is moderate, but comparable in degree to that found between species in other genera of <tp:taxon-name><tp:taxon-name-part taxon-name-part-type="tribe">Paralimnini</tp:taxon-name-part></tp:taxon-name>. The consistent difference in pygofer shape, along with weaker differences in other male genitalic characters, female characters, and external colour all support this interpretation, while the degree of divergence observed between the two clusters of COI sequences is higher than that seen in many morphologically distinct leafhopper species (unpublished data). The generally distinct distributions, with some overlap, also support this variation as specific rather than random variation within a species or geographic differentiation.</p><p>The occurrence of some specimens that morphologically appear to belong to <italic><tp:taxon-name><tp:taxon-name-part taxon-name-part-type="genus" reg="Errastunus">E.</tp:taxon-name-part><tp:taxon-name-part taxon-name-part-type="species" reg="sobrinus">sobrinus</tp:taxon-name-part></tp:taxon-name></italic> but have COI sequences falling in the <italic><tp:taxon-name><tp:taxon-name-part taxon-name-part-type="genus" reg="Errastunus">E.</tp:taxon-name-part><tp:taxon-name-part taxon-name-part-type="species" reg="ocellaris">ocellaris</tp:taxon-name-part></tp:taxon-name></italic> cluster suggests there has been historic introgression between these species. There is no indication that these specimens are first generation hybrids, as morphologically they appear typical of <italic><tp:taxon-name><tp:taxon-name-part taxon-name-part-type="genus" reg="Errastunus">E.</tp:taxon-name-part><tp:taxon-name-part taxon-name-part-type="species" reg="sobrinus">sobrinus</tp:taxon-name-part></tp:taxon-name></italic>. All of these specimens were collected within the range of <italic><tp:taxon-name><tp:taxon-name-part taxon-name-part-type="genus" reg="Errastunus">E.</tp:taxon-name-part><tp:taxon-name-part taxon-name-part-type="species" reg="sobrinus">sobrinus</tp:taxon-name-part></tp:taxon-name></italic>, and outside the known current range of <italic><tp:taxon-name><tp:taxon-name-part taxon-name-part-type="genus" reg="Errastunus">E.</tp:taxon-name-part><tp:taxon-name-part taxon-name-part-type="species" reg="ocellaris">ocellaris</tp:taxon-name-part></tp:taxon-name></italic>. The sequences of these apparent introgressed individuals fall within the cluster of sequences that includes northwestern North American specimens, suggesting this population is the source of these introgressed haplotypes. The most likely scenario appears to be historic introgression between these northwestern <italic><tp:taxon-name><tp:taxon-name-part taxon-name-part-type="genus" reg="Errastunus">E.</tp:taxon-name-part><tp:taxon-name-part taxon-name-part-type="species" reg="ocellaris">ocellaris</tp:taxon-name-part></tp:taxon-name></italic> and <italic><tp:taxon-name><tp:taxon-name-part taxon-name-part-type="genus" reg="Errastunus">E.</tp:taxon-name-part><tp:taxon-name-part taxon-name-part-type="species" reg="sobrinus">sobrinus</tp:taxon-name-part></tp:taxon-name></italic> in an area of overlap, with some haplotypes being retained within populations of <italic><tp:taxon-name><tp:taxon-name-part taxon-name-part-type="genus" reg="Errastunus">E.</tp:taxon-name-part><tp:taxon-name-part taxon-name-part-type="species" reg="sobrinus">sobrinus</tp:taxon-name-part></tp:taxon-name></italic>.</p></tp:treatment-sec><tp:treatment-sec><!--Section generated to contain objects referenced in tp:taxon-treatment.--><fig id="F1" position="float" orientation="portrait"><object-id xmlns:xlink="http://www.w3.org/1999/xlink" content-type="doi" xlink:type="simple">10.3897/zookeys.1178.105566.figure1</object-id><object-id xmlns:xlink="http://www.w3.org/1999/xlink" content-type="arpha" xlink:type="simple">F5ACAE77-3C5B-5783-9FF4-57BA18E7FCDB</object-id><label>Figure 1.</label><caption><p><italic><tp:taxon-name><tp:taxon-name-part taxon-name-part-type="genus" reg="Errastunus">Errastunus</tp:taxon-name-part></tp:taxon-name></italic> dorsal habitus <bold>A–F</bold><italic><tp:taxon-name><tp:taxon-name-part taxon-name-part-type="genus" reg="Errastunus">Errastunus</tp:taxon-name-part><tp:taxon-name-part taxon-name-part-type="species" reg="ocellaris">ocellaris</tp:taxon-name-part></tp:taxon-name></italic><bold>A</bold> CNC1317086 (Chatterton, ON) <bold>B</bold> CNC1317151 (Igls, Austria, 900 m) <bold>C</bold> CNC1317160 (Oxford, England) <bold>D</bold> CNC1317521 (Obergurgl, Austria, 1950 m) <bold>E</bold> CNC1317524 (Obergurgl, Austria, 1950 m) <bold>F</bold> CNC1615789 (Richardson Mtns, YT, note the extended abdomen is an artifact of preservation) <bold>G, H</bold><italic><tp:taxon-name><tp:taxon-name-part taxon-name-part-type="genus" reg="Errastunus">Errastunus</tp:taxon-name-part><tp:taxon-name-part taxon-name-part-type="species" reg="sobrinus">sobrinus</tp:taxon-name-part></tp:taxon-name></italic><bold>G</bold><abbrev xmlns:xlink="http://www.w3.org/1999/xlink" content-type="institution" xlink:title="Canadian National Collection of Insects, Arachnids, and Nematodes" id="ABBRID0ERFAC" xlink:type="simple">CNC</abbrev>#HEM403281 (Parc de la Gaspesie, QC) <bold>H</bold> CNC1317427 (Elkwater Park, AB).</p></caption><graphic xmlns:xlink="http://www.w3.org/1999/xlink" xlink:href="zookeys-1178-143_article-105566__-g001.jpg" position="float" orientation="portrait" xlink:type="simple" id="oo_901458.jpg"><uri content-type="original_file" xlink:type="simple">https://binary.pensoft.net/fig/901458</uri></graphic></fig><fig id="F3" position="float" orientation="portrait"><object-id xmlns:xlink="http://www.w3.org/1999/xlink" content-type="doi" xlink:type="simple">10.3897/zookeys.1178.105566.figure3</object-id><object-id xmlns:xlink="http://www.w3.org/1999/xlink" content-type="arpha" xlink:type="simple">1556610A-AF37-5BCF-95F5-8AF71B673614</object-id><label>Figure 3.</label><caption><p><italic><tp:taxon-name><tp:taxon-name-part taxon-name-part-type="genus" reg="Errastunus">Errastunus</tp:taxon-name-part><tp:taxon-name-part taxon-name-part-type="species" reg="sobrinus">sobrinus</tp:taxon-name-part></tp:taxon-name></italic>, male genitalia <bold>A–C</bold> pygofer, lateral <bold>D–F</bold> aedeagus, lateral <bold>G–I</bold> connective and styles, dorsal <bold>A, D, G</bold> CNC1317444 (Atlin, BC) <bold>B, E, H</bold> CNC1317472 (Waskaganish, QC) <bold>C, F, I</bold> CNC1317518 (Waterton Lakes, AB).</p></caption><graphic xmlns:xlink="http://www.w3.org/1999/xlink" xlink:href="zookeys-1178-143_article-105566__-g003.jpg" position="float" orientation="portrait" xlink:type="simple" id="oo_901460.jpg"><uri content-type="original_file" xlink:type="simple">https://binary.pensoft.net/fig/901460</uri></graphic></fig><fig id="F5" position="float" orientation="portrait"><object-id xmlns:xlink="http://www.w3.org/1999/xlink" content-type="doi" xlink:type="simple">10.3897/zookeys.1178.105566.figure5</object-id><object-id xmlns:xlink="http://www.w3.org/1999/xlink" content-type="arpha" xlink:type="simple">8CEF86DB-D9DD-5827-B9AB-95172E4C1692</object-id><label>Figure 5.</label><caption><p><italic><tp:taxon-name><tp:taxon-name-part taxon-name-part-type="genus" reg="Errastunus">Errastunus</tp:taxon-name-part><tp:taxon-name-part taxon-name-part-type="species" reg="sobrinus">sobrinus</tp:taxon-name-part></tp:taxon-name></italic>, female genitalia <bold>A</bold> genital capsule, ventral <bold>B</bold> first valvula <bold>C</bold> second valvula <bold>D, E</bold> sternite 7, ventral <bold>A–D</bold> CNC1317465 (Waskaganish, QC) <bold>E</bold> CNC1317360 (La Plata Co., CO) <bold>F</bold> CNC1317260 (Whitefox, SK) <bold>G</bold> CNC1317270 (Rycroft, AB).</p></caption><graphic xmlns:xlink="http://www.w3.org/1999/xlink" xlink:href="zookeys-1178-143_article-105566__-g005.jpg" position="float" orientation="portrait" xlink:type="simple" id="oo_901462.jpg"><uri content-type="original_file" xlink:type="simple">https://binary.pensoft.net/fig/901462</uri></graphic></fig></tp:treatment-sec><ref-list><ref id="B47"><mixed-citation xmlns:xlink="http://www.w3.org/1999/xlink" xlink:type="simple"><person-group><name name-style="western"><surname>Walley</surname><given-names>GS</given-names></name></person-group> (<year>1932</year>) <article-title>A second report on <tp:taxon-name><tp:taxon-name-part taxon-name-part-type="order">Hemiptera</tp:taxon-name-part></tp:taxon-name> from the north shore of the Gulf of St. Lawrence.</article-title><source>Canadian Entomologist</source><volume>64</volume>(<issue>7</issue>): <fpage>152</fpage>–<lpage>155</lpage>. <ext-link xlink:href="10.4039/Ent64152-7" ext-link-type="doi" xlink:type="simple">https://doi.org/10.4039/Ent64152-7</ext-link></mixed-citation></ref><ref id="B37"><mixed-citation xmlns:xlink="http://www.w3.org/1999/xlink" xlink:type="simple"><person-group><name name-style="western"><surname>Oman</surname><given-names>PW</given-names></name></person-group> (<year>1949</year>) <source>The Nearctic Leafhoppers (<tp:taxon-name><tp:taxon-name-part taxon-name-part-type="suborder">Homoptera</tp:taxon-name-part></tp:taxon-name>: <tp:taxon-name><tp:taxon-name-part taxon-name-part-type="family">Cicadellidae</tp:taxon-name-part></tp:taxon-name>): a Generic Classification and Check List.</source><publisher-name>Entomological Society of Washington</publisher-name>, <publisher-loc>Washington</publisher-loc>, <size units="page">153 pp</size>.</mixed-citation></ref><ref id="B1"><mixed-citation xmlns:xlink="http://www.w3.org/1999/xlink" xlink:type="simple"><person-group><name name-style="western"><surname>Beirne</surname><given-names>BP</given-names></name></person-group> (<year>1956</year>) Leafhoppers (<tp:taxon-name><tp:taxon-name-part taxon-name-part-type="suborder">Homoptera</tp:taxon-name-part></tp:taxon-name>: <tp:taxon-name><tp:taxon-name-part taxon-name-part-type="family">Cicadellidae</tp:taxon-name-part></tp:taxon-name>) of Canada and Alaska. Memoirs of the Entomological Society of Canada 88(S2): 5–180. <ext-link xlink:href="10.4039/entm8802fv" ext-link-type="doi" xlink:type="simple">https://doi.org/10.4039/entm8802fv</ext-link></mixed-citation></ref><ref id="B19"><mixed-citation xmlns:xlink="http://www.w3.org/1999/xlink" xlink:type="simple"><person-group><name name-style="western"><surname>Hamilton</surname><given-names>KGA</given-names></name></person-group> (<year>1983</year>) <article-title>Introduced and native leafhoppers common to the Old and New Worlds (<tp:taxon-name><tp:taxon-name-part taxon-name-part-type="order">Rhynchota</tp:taxon-name-part></tp:taxon-name>: <tp:taxon-name><tp:taxon-name-part taxon-name-part-type="suborder">Homoptera</tp:taxon-name-part></tp:taxon-name>: <tp:taxon-name><tp:taxon-name-part taxon-name-part-type="family">Cicadellidae</tp:taxon-name-part></tp:taxon-name>).</article-title><source>Canadian Entomologist</source><volume>115</volume>(<issue>5</issue>): <fpage>473</fpage>–<lpage>511</lpage>. <ext-link xlink:href="10.4039/Ent115473-5" ext-link-type="doi" xlink:type="simple">https://doi.org/10.4039/Ent115473-5</ext-link></mixed-citation></ref><ref id="B20"><mixed-citation xmlns:xlink="http://www.w3.org/1999/xlink" xlink:type="simple"><person-group><name name-style="western"><surname>Hamilton</surname><given-names>KGA</given-names></name></person-group> (<year>1997</year>) <article-title>Leafhoppers (<tp:taxon-name><tp:taxon-name-part taxon-name-part-type="suborder">Homoptera</tp:taxon-name-part></tp:taxon-name>: <tp:taxon-name><tp:taxon-name-part taxon-name-part-type="family">Cicadellidae</tp:taxon-name-part></tp:taxon-name>) of the Yukon: dispersal and endemism.</article-title> In: <person-group><name name-style="western"><surname>Danks</surname><given-names>HV</given-names></name><name name-style="western"><surname>Downes</surname><given-names>JA</given-names></name></person-group> (<role>Eds</role>) <issue-title>Insects of the Yukon.</issue-title><source>Biological Survey of Canada (Terrestrial Arthropods), Ottawa</source>, <fpage>337</fpage>–<lpage>375</lpage>.</mixed-citation></ref></ref-list></tp:taxon-treatment>
