# Supplementary material for: ﻿The genus Errastunus in the Nearctic region (Hemiptera, Cicadellidae, Deltocephalinae)
Source: Zookeys. 2023 Sep 5;1178:143–64. doi: 10.3897/zookeys.1178.105566 (PMC10498272; doi:10.3897/zookeys.1178.105566)
Supplement: Supplementary material 1 — Data for examined Errastunus specimens [file zookeys-1178-143_article-105566__-s001.csv]

catalogNumber	locality	stateProvince	country	decimalLatitude	decimalLongitude	minimumElevationInMeters	maximumElevationInMeters	habitat	eventDate	recordedBy	samplingProtocol	sex	lifeStage	preparations	associatedTaxa	scientificName	institutionCode
CNC454718	Almonte, Burnt Lands Provincial Park	Ontario	Canada	45.261944	-76.152222				2015-7-5	O. Lonsdale	sweeping	female	adult	pinned:point		Errastunus ocellaris (Fallén 1806)	CNC
CNC661822	Hwy 18, Big Muddy badlands	Saskatchewan	Canada	49.049	-104.8252				2015-7-26	J.H. Kits		male	adult	pinned:point	Artemesia tridentata	Errastunus ocellaris (Fallén 1806)	CNC
CNC#HEM305694	1 km NW Durham; Strafford Co.	New Hampshire	U.S.A.	43.139	-70.936				2010-9-16	M.C. Dube						Errastunus ocellaris (Fallén 1806)	UNHC
CNC#HEM403279	Sarnia	Ontario	Canada	42.966667	-82.4				1993-6-11	K.G.A.Hamilton						Errastunus ocellaris (Fallén 1806)	CNC
CNC#HEM403278	Tignish	Prince Edward Island	Canada	46.95051	-64.033082				1999-8-20	K.G.A.Hamilton						Errastunus ocellaris (Fallén 1806)	CNC
CNC1176967	Kouchibouguac N.P.	New Brunswick	Canada	46.8	-64.98				1977-7-7	M. Ivanochko			adult	pinned		Errastunus ocellaris (Fallén 1806)	CNC
CNC1176969	Campbellton	New Brunswick	Canada	48	-66.666667				1966-6-29	L.A. Kelton			adult	pinned		Errastunus ocellaris (Fallén 1806)	CNC
CNC1176976	Bertrand	New Brunswick	Canada	47.757286	-65.066042				1983-8-10	K.G.A. Hamilton			adult	pinned		Errastunus ocellaris (Fallén 1806)	CNC
CNC1176978	Cumberland Co., Wallace Bay	Nova Scotia	Canada	45.833333	-63.583333				1973-8-19	K.G.A. Hamilton			adult	pinned		Errastunus ocellaris (Fallén 1806)	CNC
CNC1176989	Cavendish	Prince Edward Island	Canada	46.491261	-63.378674				1976-8-13/19	L.A. Kelton			adult	pinned		Errastunus ocellaris (Fallén 1806)	CNC
CNC1176992	Bible Hill	Nova Scotia	Canada	45.375556	-63.260278				1966-7-12	L.A. Kelton			adult	pinned	on Populus	Errastunus ocellaris (Fallén 1806)	CNC
CNC1176998	CBHNP, Neil's Harbor	Nova Scotia	Canada	46.808583	-60.322433				1983-8-18	K.G.A. Hamilton			adult	pinned		Errastunus ocellaris (Fallén 1806)	CNC
CNC1177004	Sackville	New Brunswick	Canada	45.893114	-64.371278				1973-8-20	K.G.A. Hamilton			adult	pinned		Errastunus ocellaris (Fallén 1806)	CNC
CNC1189175	Richardson Mtns., Bell R. valley	Yukon	Canada	67.7556	-136.712	580	580	along stream	2019-7-31	J.H. Kits	sweeping		adult	pinned:point	Calamagrostis canadensis	Errastunus ocellaris (Fallén 1806)	CNC
CNC1316988	Lac Mondor, Ste. Flore	Quebec	Canada	46.626566	-72.763516				1951-6-21	E.G. Munroe			adult	pinned:point		Errastunus ocellaris (Fallén 1806)	CNC
CNC1316989	Kam. Co., Parke Reserve	Quebec	Canada	47.616667	-69.433333				1957-7-5	G.E. Shewell			adult	pinned:point		Errastunus ocellaris (Fallén 1806)	CNC
CNC1316990	Kam. Co., Parke Reserve	Quebec	Canada	47.616667	-69.433333				1957-7-12	G.E. Shewell			adult	pinned:point		Errastunus ocellaris (Fallén 1806)	CNC
CNC1316991	Mt. Washington	New Hampshire	U.S.A.	44.270495	-71.303458				1958-8-14	J.R. Vockeroth		female	adult	pinned:point		Errastunus ocellaris (Fallén 1806)	CNC
CNC1316994	Mt. Washington	New Hampshire	U.S.A.	44.270495	-71.303458				1958-8-14	J.R. Vockeroth		female	adult	pinned:point		Errastunus ocellaris (Fallén 1806)	CNC
CNC1316995	Mt. Washington, Summit Flats	New Hampshire	U.S.A.	44.270495	-71.303458	1798	1889		1954-8-2	Becker, Munroe & Mason		female	adult	pinned:point		Errastunus ocellaris (Fallén 1806)	CNC
CNC1316996	Lake Placid	New York	U.S.A.	44.279491	-73.979871	609	609		1962-7-19	J.R. Vockeroth			adult	pinned:point		Errastunus ocellaris (Fallén 1806)	CNC
CNC1316997	Lake Placid	New York	U.S.A.	44.279491	-73.979871	609	609		1962-7-19	J.R. Vockeroth			adult	pinned:point		Errastunus ocellaris (Fallén 1806)	CNC
CNC1316998	Dalvay Beach	Prince Edward Island	Canada	46.417307	-63.074748				1966-7-10	L.A. Kelton			adult	pinned:point		Errastunus ocellaris (Fallén 1806)	CNC
CNC1317000	Stittsville	Ontario	Canada	45.259189	-75.920529				1961-7-12	D. Brown			adult	pinned:point		Errastunus ocellaris (Fallén 1806)	CNC
CNC1317001	Ottawa	Ontario	Canada	45.416667	-75.7				1954-7-23	R. Hollinsworth			adult	pinned:point		Errastunus ocellaris (Fallén 1806)	CNC
CNC1317002	Ottawa	Ontario	Canada	45.416667	-75.7				1954-9-6	R. Hollinsworth			adult	pinned:point		Errastunus ocellaris (Fallén 1806)	CNC
CNC1317003	Cavendish	Prince Edward Island	Canada	46.491261	-63.378674				1976-8-13/19	L.A. Kelton			adult	pinned:point		Errastunus ocellaris (Fallén 1806)	CNC
CNC1317004	Thurso	Quebec	Canada	45.596552	-75.243204				1958-8-20	L.A. Kelton			adult	pinned:point		Errastunus ocellaris (Fallén 1806)	CNC
CNC1317005	Cap Rouge	Quebec	Canada	46.746944	-71.33833				1953-7-10	O. Peck			adult	pinned:point		Errastunus ocellaris (Fallén 1806)	CNC
CNC1317006	Yarms	Quebec	Canada	45.638889	-76.46194				1958-7-23	C.H. Mann			adult	pinned:point		Errastunus ocellaris (Fallén 1806)	CNC
CNC1317007	Mt. Washington, Alpine Garden	New Hampshire	U.S.A.	44.270495	-71.303458	1584	1706		1954-8-2	Becker, Munroe & Mason		female	adult	pinned:point		Errastunus ocellaris (Fallén 1806)	CNC
CNC1317008	Beechgrove	Quebec	Canada	45.5517	-76.1686				1962-6-29	J.R. Vockeroth			adult	pinned:point		Errastunus ocellaris (Fallén 1806)	CNC
CNC1317009	Mulcaster Island, St. Lawrence Is. Nat. Park	Ontario	Canada	44.3425	-76.051111				1976-7-20	W. Reid			adult	pinned:point		Errastunus ocellaris (Fallén 1806)	CNC
CNC1317011	Kouchibouguac N.P.	New Brunswick	Canada	46.8	-64.98				1977-7-7	M. Ivanochko			adult	pinned:point		Errastunus ocellaris (Fallén 1806)	CNC
CNC1317012	Ottawa, Black Rapids	Ontario	Canada	45.321667	-75.695556				1959-8-19	J.R. Vockeroth			adult	pinned:point		Errastunus ocellaris (Fallén 1806)	CNC
CNC1317015	Patten	Maine	U.S.A.	45.996439	-68.446142				1986-9-5	K.G.A. Hamilton			adult	pinned:point		Errastunus ocellaris (Fallén 1806)	CNC
CNC1317016	Sault Ste Marie	Ontario	Canada	46.53333	-84.35				1975-8-10	K.G.A. Hamilton			adult	pinned:point		Errastunus ocellaris (Fallén 1806)	CNC
CNC1317017	Ottawa, Black Rapids	Ontario	Canada	45.321667	-75.695556				1954-8-19	J.R. Vockeroth			adult	pinned:point		Errastunus ocellaris (Fallén 1806)	CNC
CNC1317018	Ottawa, Black Rapids	Ontario	Canada	45.321667	-75.695556				1954-7-19	J.R. Vockeroth			adult	pinned:point		Errastunus ocellaris (Fallén 1806)	CNC
CNC1317019	Bourget	Ontario	Canada	45.43601	-75.15808				1967-6-29	K.A. Hamilton			adult	pinned:point	Agropyron trachycaulon	Errastunus ocellaris (Fallén 1806)	CNC
CNC1317020	Bourget	Ontario	Canada	45.43601	-75.15808				1967-6-29	K.A. Hamilton			adult	pinned:point	Agropyron trachycaulon	Errastunus ocellaris (Fallén 1806)	CNC
CNC1317021	Bourget	Ontario	Canada	45.43601	-75.15808				1967-6-29	K.A. Hamilton			adult	pinned:point	Agropyron trachycaulon	Errastunus ocellaris (Fallén 1806)	CNC
CNC1317022	Bourget	Ontario	Canada	45.43601	-75.15808				1967-6-29	K.A. Hamilton			adult	pinned:point	Agropyron trachycaulon	Errastunus ocellaris (Fallén 1806)	CNC
CNC1317023	Bourget	Ontario	Canada	45.43601	-75.15808				1967-6-29	K.A. Hamilton			adult	pinned:point	Agropyron trachycaulon	Errastunus ocellaris (Fallén 1806)	CNC
CNC1317024	Bourget	Ontario	Canada	45.43601	-75.15808				1967-6-29	K.A. Hamilton			adult	pinned:point	Agropyron trachycaulon	Errastunus ocellaris (Fallén 1806)	CNC
CNC1317025	Bourget	Ontario	Canada	45.43601	-75.15808				1967-6-29	K.A. Hamilton			adult	pinned:point	Agropyron trachycaulon	Errastunus ocellaris (Fallén 1806)	CNC
CNC1317026	Bourget	Ontario	Canada	45.43601	-75.15808				1967-6-29	K.A. Hamilton			adult	pinned:point	Agropyron trachycaulon	Errastunus ocellaris (Fallén 1806)	CNC
CNC1317027	Ottawa	Ontario	Canada	45.416667	-75.7				1967-6-28	K.A. Hamilton			adult	pinned:point	grass	Errastunus ocellaris (Fallén 1806)	CNC
CNC1317028	Ottawa	Ontario	Canada	45.416667	-75.7				1967-6-28	K.A. Hamilton			adult	pinned:point	grass	Errastunus ocellaris (Fallén 1806)	CNC
CNC1317029	Ottawa	Ontario	Canada	45.416667	-75.7				1967-6-28	K.A. Hamilton			adult	pinned:point	grass	Errastunus ocellaris (Fallén 1806)	CNC
CNC1317030	Ottawa	Ontario	Canada	45.416667	-75.7				1967-6-28	K.A. Hamilton			adult	pinned:point	grass	Errastunus ocellaris (Fallén 1806)	CNC
CNC1317031	Ottawa	Ontario	Canada	45.416667	-75.7				1967-6-28	K.A. Hamilton			adult	pinned:point	grass	Errastunus ocellaris (Fallén 1806)	CNC
CNC1317032	Ottawa	Ontario	Canada	45.416667	-75.7				1967-6-28	K.A. Hamilton			adult	pinned:point	grass	Errastunus ocellaris (Fallén 1806)	CNC
CNC1317033	Ottawa	Ontario	Canada	45.416667	-75.7				1967-6-28	K.A. Hamilton			adult	pinned:point	grass	Errastunus ocellaris (Fallén 1806)	CNC
CNC1317034	Ottawa	Ontario	Canada	45.416667	-75.7				1967-6-28	K.A. Hamilton			adult	pinned:point	grass	Errastunus ocellaris (Fallén 1806)	CNC
CNC1317035	Ottawa	Ontario	Canada	45.416667	-75.7				1967-6-28	K.A. Hamilton			adult	pinned:point	grass	Errastunus ocellaris (Fallén 1806)	CNC
CNC1317036	Ottawa	Ontario	Canada	45.416667	-75.7				1967-6-28	K.A. Hamilton			adult	pinned:point	grass	Errastunus ocellaris (Fallén 1806)	CNC
CNC1317037	Ottawa	Ontario	Canada	45.416667	-75.7				1967-6-28	K.A. Hamilton			adult	pinned:point	grass	Errastunus ocellaris (Fallén 1806)	CNC
CNC1317038	Ottawa	Ontario	Canada	45.416667	-75.7				1967-6-28	K.A. Hamilton			adult	pinned:point	grass	Errastunus ocellaris (Fallén 1806)	CNC
CNC1317039	Brockville	Ontario	Canada	44.583333	-75.683333				1963-6-19	J.R. Vockeroth			adult	pinned:point		Errastunus ocellaris (Fallén 1806)	CNC
CNC1317040	Brockville	Ontario	Canada	44.583333	-75.683333				1963-6-19	J.R. Vockeroth			adult	pinned:point		Errastunus ocellaris (Fallén 1806)	CNC
CNC1317041	Brockville	Ontario	Canada	44.583333	-75.683333				1963-6-19	J.R. Vockeroth			adult	pinned:point		Errastunus ocellaris (Fallén 1806)	CNC
CNC1317042	Prescott	Ontario	Canada	44.71106	-75.515208				1963-6-19	J.R. Vockeroth			adult	pinned:point		Errastunus ocellaris (Fallén 1806)	CNC
CNC1317043	Prescott	Ontario	Canada	44.71106	-75.515208				1963-6-19	J.R. Vockeroth			adult	pinned:point		Errastunus ocellaris (Fallén 1806)	CNC
CNC1317044	Prescott	Ontario	Canada	44.71106	-75.515208				1963-6-19	J.R. Vockeroth			adult	pinned:point		Errastunus ocellaris (Fallén 1806)	CNC
CNC1317045	Prescott	Ontario	Canada	44.71106	-75.515208				1963-6-19	J.R. Vockeroth			adult	pinned:point		Errastunus ocellaris (Fallén 1806)	CNC
CNC1317046	Prescott	Ontario	Canada	44.71106	-75.515208				1963-6-19	J.R. Vockeroth			adult	pinned:point		Errastunus ocellaris (Fallén 1806)	CNC
CNC1317047	Mt. Washington, Lakes of the Clouds	New Hampshire	U.S.A.	44.258219	-71.317503	1524	1524		1954-8-9	Becker, Munroe & Mason		female	adult	pinned:point		Errastunus ocellaris (Fallén 1806)	CNC
CNC1317048	Mt. Washington, Lakes of the Clouds	New Hampshire	U.S.A.	44.258219	-71.317503	1524	1524		1954-8-9	Becker, Munroe & Mason		female	adult	pinned:point		Errastunus ocellaris (Fallén 1806)	CNC
CNC1317049	Mt. Washington, Oakes Gulf	New Hampshire	U.S.A.	44.270495	-71.303458	1432	1524		1954-8-6	Becker, Munroe & Mason		female	adult	pinned:point		Errastunus ocellaris (Fallén 1806)	CNC
CNC1317050	Mt. Washington, Oakes Gulf	New Hampshire	U.S.A.	44.270495	-71.303458	1432	1524		1954-8-8	Becker, Munroe & Mason		female	adult	pinned:point		Errastunus ocellaris (Fallén 1806)	CNC
CNC1317051	Mt. Washington, Oakes Gulf	New Hampshire	U.S.A.	44.270495	-71.303458	1432	1524		1954-8-1	Becker, Munroe & Mason		female	adult	pinned:point		Errastunus ocellaris (Fallén 1806)	CNC
CNC1317052	Lac Mondor, Ste. Flore	Quebec	Canada	46.626566	-72.763516				1951-6-22	E.G. Munroe			adult	pinned:point		Errastunus ocellaris (Fallén 1806)	CNC
CNC1317053	Lac Mondor, Ste. Flore	Quebec	Canada	46.626566	-72.763516				1951-6-22	E.G. Munroe			adult	pinned:point		Errastunus ocellaris (Fallén 1806)	CNC
CNC1317054	Lac Mondor, Ste. Flore	Quebec	Canada	46.626566	-72.763516				1951-6-21	E.G. Munroe			adult	pinned:point		Errastunus ocellaris (Fallén 1806)	CNC
CNC1317055	Lac Mondor, Ste. Flore	Quebec	Canada	46.626566	-72.763516				1951-6-24	E.G. Munroe			adult	pinned:point		Errastunus ocellaris (Fallén 1806)	CNC
CNC1317056	Lac Mondor, Ste. Flore	Quebec	Canada	46.626566	-72.763516				1951-6-24	E.G. Munroe			adult	pinned:point		Errastunus ocellaris (Fallén 1806)	CNC
CNC1317057	Lac Mondor, Ste. Flore	Quebec	Canada	46.626566	-72.763516				1951-7-1	E.G. Munroe			adult	pinned:point		Errastunus ocellaris (Fallén 1806)	CNC
CNC1317058	Choisy pr Rigaud	Quebec	Canada	45.48282	-74.214336				1956-7-28	Lindberg			adult	pinned:point		Errastunus ocellaris (Fallén 1806)	CNC
CNC1317059	Choisy pr Rigaud	Quebec	Canada	45.48282	-74.214336				1956-7-28	Lindberg			adult	pinned:point		Errastunus ocellaris (Fallén 1806)	CNC
CNC1317060	Choisy pr Rigaud	Quebec	Canada	45.48282	-74.214336				1956-7-25	Lindberg			adult	pinned:point		Errastunus ocellaris (Fallén 1806)	CNC
CNC1317061	Hudson Heights	Quebec	Canada	45.457761	-74.152314				1956-9-1/4	Lindberg			adult	pinned:point		Errastunus ocellaris (Fallén 1806)	CNC
CNC1317062	Hudson Heights	Quebec	Canada	45.457761	-74.152314				1956-8-25/31	Lindberg			adult	pinned:point		Errastunus ocellaris (Fallén 1806)	CNC
CNC1317063	Hudson Heights	Quebec	Canada	45.457761	-74.152314				1956-8-25/31	Lindberg			adult	pinned:point		Errastunus ocellaris (Fallén 1806)	CNC
CNC1317064	Hudson Heights	Quebec	Canada	45.457761	-74.152314				1956-8-25/31	Lindberg			adult	pinned:point		Errastunus ocellaris (Fallén 1806)	CNC
CNC1317065	Hudson Heights	Quebec	Canada	45.457761	-74.152314				1956-8-25/31	Lindberg			adult	pinned:point		Errastunus ocellaris (Fallén 1806)	CNC
CNC1317066	Hudson Heights	Quebec	Canada	45.457761	-74.152314				1956-8-25/31	Lindberg			adult	pinned:point		Errastunus ocellaris (Fallén 1806)	CNC
CNC1317067	Hudson Heights	Quebec	Canada	45.457761	-74.152314				1956-8-25/31	Lindberg			adult	pinned:point		Errastunus ocellaris (Fallén 1806)	CNC
CNC1317068	Hudson Heights	Quebec	Canada	45.457761	-74.152314				1956-8-25/31	Lindberg			adult	pinned:point		Errastunus ocellaris (Fallén 1806)	CNC
CNC1317069	Hudson Heights	Quebec	Canada	45.457761	-74.152314				1956-8-25/31	Lindberg			adult	pinned:point		Errastunus ocellaris (Fallén 1806)	CNC
CNC1317070	Hudson Heights	Quebec	Canada	45.457761	-74.152314				1956-8-25/31	Lindberg			adult	pinned:point		Errastunus ocellaris (Fallén 1806)	CNC
CNC1317071	Hudson Heights	Quebec	Canada	45.457761	-74.152314				1956-8-25/31	Lindberg			adult	pinned:point		Errastunus ocellaris (Fallén 1806)	CNC
CNC1317072	Hudson Heights	Quebec	Canada	45.457761	-74.152314				1956-8-25/31	Lindberg			adult	pinned:point		Errastunus ocellaris (Fallén 1806)	CNC
CNC1317073	Hudson Heights	Quebec	Canada	45.457761	-74.152314				1956-8-25/31	Lindberg			adult	pinned:point		Errastunus ocellaris (Fallén 1806)	CNC
CNC1317074	Hudson Heights	Quebec	Canada	45.457761	-74.152314				1956-8-25/31	Lindberg			adult	pinned:point		Errastunus ocellaris (Fallén 1806)	CNC
CNC1317075	Hudson Heights	Quebec	Canada	45.457761	-74.152314				1956-8-25/31	Lindberg			adult	pinned:point		Errastunus ocellaris (Fallén 1806)	CNC
CNC1317076	Hudson Heights	Quebec	Canada	45.457761	-74.152314				1956-7-24/30	Lindberg			adult	pinned:point		Errastunus ocellaris (Fallén 1806)	CNC
CNC1317077	Hudson Heights	Quebec	Canada	45.457761	-74.152314				1956-7-24/30	Lindberg			adult	pinned:point		Errastunus ocellaris (Fallén 1806)	CNC
CNC1317078	Hudson Heights	Quebec	Canada	45.457761	-74.152314				1956-7-24/30	Lindberg			adult	pinned:point		Errastunus ocellaris (Fallén 1806)	CNC
CNC1317079	Hudson Heights	Quebec	Canada	45.457761	-74.152314				1956-7-24/30	Lindberg			adult	pinned:point		Errastunus ocellaris (Fallén 1806)	CNC
CNC1317080	Hudson Heights	Quebec	Canada	45.457761	-74.152314				1956-7-24/30	Lindberg			adult	pinned:point		Errastunus ocellaris (Fallén 1806)	CNC
CNC1317081	Hudson Heights	Quebec	Canada	45.457761	-74.152314				1956-7-24/30	Lindberg			adult	pinned:point		Errastunus ocellaris (Fallén 1806)	CNC
CNC1317082	Hudson Heights	Quebec	Canada	45.457761	-74.152314				1956-7-24/30	Lindberg			adult	pinned:point		Errastunus ocellaris (Fallén 1806)	CNC
CNC1317083	Heasman's Fld	Ontario	Canada	44.248728	-77.487988				1967-6-19	C.D. Dondale	vacuum		adult	pinned:point		Errastunus ocellaris (Fallén 1806)	CNC
CNC1317084	Chatterton, Heasman's Field	Ontario	Canada	44.248728	-77.487988				1970-8-31	C.D. Dondale			adult	pinned:point		Errastunus ocellaris (Fallén 1806)	CNC
CNC1317085	Chatterton, Heasman's Field	Ontario	Canada	44.248728	-77.487988				1970-8-2	C.D. Dondale			adult	pinned:point		Errastunus ocellaris (Fallén 1806)	CNC
CNC1317086	Chatterton, Heasman's Field	Ontario	Canada	44.248728	-77.487988				1970-9-17	C.D. Dondale			adult	pinned:point		Errastunus ocellaris (Fallén 1806)	CNC
CNC1317087	Gatineau Pk., Meach L.	Quebec	Canada	45.527149	-75.868039				1974-6-19	K.G.A. Hamilton			adult	pinned:point		Errastunus ocellaris (Fallén 1806)	CNC
CNC1317088	Suffolk, Thompson Island	Massachusetts	U.S.A.	42.315558	-71.009167				2007-6-6	J. Rykken		male	adult	pinned:point		Errastunus ocellaris (Fallén 1806)	CNC
CNC1317089	19 km S Wikwemikong	Ontario	Canada	45.635827	-81.717222				1988-8-20	K.G.A. Hamilton			adult	pinned:point		Errastunus ocellaris (Fallén 1806)	CNC
CNC1317090	Almonte	Ontario	Canada	45.226586	-76.197168				1988-9-16	K.G.A. Hamilton			adult	pinned:point		Errastunus ocellaris (Fallén 1806)	CNC
CNC1317091	Sauble Beach	Ontario	Canada	44.63623	-81.26913				1988-8-15	K.G.A. Hamilton			adult	pinned:point		Errastunus ocellaris (Fallén 1806)	CNC
CNC1317092	20 km S Wikwemikong	Ontario	Canada	45.626835	-81.717222				1988-8-20	K.G.A. Hamilton			adult	pinned:point		Errastunus ocellaris (Fallén 1806)	CNC
CNC1317093	Transcona	Manitoba	Canada	49.883333	-97				1990-6-15	K.G.A. Hamilton			adult	pinned:point		Errastunus ocellaris (Fallén 1806)	CNC
CNC1317094	15 km S Louvicourt	Quebec	Canada	47.93369	-77.361221				1982-7-15	K.G.A. Hamilton			adult	pinned:point		Errastunus ocellaris (Fallén 1806)	CNC
CNC1317095	8 km NW South Baymouth	Ontario	Canada	45.600843	-82.089303				1988-8-19	K.G.A. Hamilton			adult	pinned:point		Errastunus ocellaris (Fallén 1806)	CNC
CNC1317096	St-Vianney	Quebec	Canada	48.617267	-67.411937				1983-8-9	K.G.A. Hamilton			adult	pinned:point		Errastunus ocellaris (Fallén 1806)	CNC
CNC1317097	London	Ontario	Canada	42.983333	-81.25			bog	1988-8-30	K.G.A. Hamilton			adult	pinned:point		Errastunus ocellaris (Fallén 1806)	CNC
CNC1317098	Middleville	Michigan	U.S.A.	42.713089	-85.46196				1989-6-20	K.G.A. Hamilton			adult	pinned:point		Errastunus ocellaris (Fallén 1806)	CNC
CNC1317099	20 km W Gore Bay	Ontario	Canada	45.916375	-82.725151				1990-6-27	K.G.A. Hamilton			adult	pinned:point		Errastunus ocellaris (Fallén 1806)	CNC
CNC1317100	Whiteface Mt.	New York	U.S.A.	44.365881	-73.902647	1402	1484		1962-7-19	J.R. Vockeroth		female	adult	pinned:point		Errastunus ocellaris (Fallén 1806)	CNC
CNC1317101	Grosse Isle	Manitoba	Canada	50.066667	-97.45				1990-6-18	K.G.A. Hamilton			adult	pinned:point		Errastunus ocellaris (Fallén 1806)	CNC
CNC1317102	Almonte	Ontario	Canada	45.226586	-76.197168				1979-6-28	D.J.E. Brown			adult	pinned:point		Errastunus ocellaris (Fallén 1806)	CNC
CNC1317103	13 mi S. Bancroft	Ontario	Canada	44.861745	-77.85				1977-9-11	K.G.A. Hamilton			adult	capsule		Errastunus ocellaris (Fallén 1806)	CNC
CNC1317104	Kaladar	Ontario	Canada	44.648232	-77.12148				1977-8-28	K.G.A. Hamilton			adult	capsule		Errastunus ocellaris (Fallén 1806)	CNC
CNC1317105	Sackville	New Brunswick	Canada	45.893114	-64.371278				1973-7-31	K.G.A. Hamilton			adult	capsule	grass	Errastunus ocellaris (Fallén 1806)	CNC
CNC1317106	Stittsville	Ontario	Canada	45.259189	-75.920529				1974-7-9	K.G.A. Hamilton			adult	capsule		Errastunus ocellaris (Fallén 1806)	CNC
CNC1317107	Honor	Michigan	U.S.A.	44.663889	-86.018145				1989-6-22	K.G.A. Hamilton			adult	capsule		Errastunus ocellaris (Fallén 1806)	CNC
CNC1317108	5 km W Fife Lk.	Michigan	U.S.A.	44.576932	-85.413743				1989-6-22	K.G.A. Hamilton			adult	capsule		Errastunus ocellaris (Fallén 1806)	CNC
CNC1317109	Baie-St-Paul	Quebec	Canada	47.433333	-70.5				1982-7-12	K.G.A. Hamilton			adult	capsule		Errastunus ocellaris (Fallén 1806)	CNC
CNC1317110	Elmira	New York	U.S.A.	42.089796	-76.807734				1978-7-7	K.G.A. Hamilton			adult	capsule		Errastunus ocellaris (Fallén 1806)	CNC
CNC1317111	Bannockburn	Ontario	Canada	44.643066	-77.551426				1977-9-11	K.G.A. Hamilton			adult	capsule		Errastunus ocellaris (Fallén 1806)	CNC
CNC1317112	Ipperwash Beach	Ontario	Canada	43.2107	-81.97664				1989-6-19	K.G.A. Hamilton			adult	capsule		Errastunus ocellaris (Fallén 1806)	CNC
CNC1317113	Rosemont	Ontario	Canada	44.1225	-79.9925				1989-6-24	K.G.A. Hamilton			adult	capsule		Errastunus ocellaris (Fallén 1806)	CNC
CNC1317114	9 km E Newaygo	Michigan	U.S.A.	43.419689	-85.68859				1989-6-21	K.G.A. Hamilton			adult	capsule		Errastunus ocellaris (Fallén 1806)	CNC
CNC1317115	9 km E Newaygo	Michigan	U.S.A.	43.419689	-85.68859				1989-6-21	K.G.A. Hamilton			adult	capsule		Errastunus ocellaris (Fallén 1806)	CNC
CNC1317116	Oxbow	Michigan	U.S.A.	43.482524	-85.622824				1989-6-21	K.G.A. Hamilton			adult	capsule	Bromus sp.	Errastunus ocellaris (Fallén 1806)	CNC
CNC1317117	5 km E Epoufette Bay	Michigan	U.S.A.	46.053321	-85.11502				1989-6-22	K.G.A. Hamilton			adult	capsule		Errastunus ocellaris (Fallén 1806)	CNC
CNC1317118	Knowlton	Quebec	Canada	45.216667	-72.516667				1956-8-21	Ross & Ross			adult	capsule		Errastunus ocellaris (Fallén 1806)	CNC
CNC1317119	3 mi E Florence	Wisconsin	U.S.A.	45.907386	-88.1897				1980-8-20	K.G.A. Hamilton		female	adult	pinned:point		Errastunus ocellaris (Fallén 1806)	CNC
CNC1317120	Whitefield	New Hampshire	U.S.A.	44.373116	-71.610084				1979-7-15	K.G.A. Hamilton			adult	capsule		Errastunus ocellaris (Fallén 1806)	CNC
CNC1317121	Fabyan	New Hampshire	U.S.A.	44.263398	-71.458412				1979-7-15	K.G.A. Hamilton			adult	capsule		Errastunus ocellaris (Fallén 1806)	CNC
CNC1317122	Grayling	Michigan	U.S.A.	44.661404	-84.714751				1980-6-27	K.G.A. Hamilton			adult	capsule		Errastunus ocellaris (Fallén 1806)	CNC
CNC1317123	Millston	Wisconsin	U.S.A.	44.193018	-90.647635				1985-7-31	K.G.A. Hamilton			adult	capsule		Errastunus ocellaris (Fallén 1806)	CNC
CNC1317124	Idlewild	Michigan	U.S.A.	43.886957	-85.80256				1989-6-21	K.G.A. Hamilton			adult	capsule		Errastunus ocellaris (Fallén 1806)	CNC
CNC1317125	4 mi S Garnet	Michigan	U.S.A.	46.100945	-85.319459				1980-7-4	K.G.A. Hamilton			adult	capsule		Errastunus ocellaris (Fallén 1806)	CNC
CNC1317126	St. Fulgence	Quebec	Canada	48.45	-70.9				1982-7-13	K.G.A. Hamilton			adult	capsule		Errastunus ocellaris (Fallén 1806)	CNC
CNC1317127	Providence Bay	Ontario	Canada	45.67163	-82.26847				1988-8-18	K.G.A. Hamilton			adult	capsule		Errastunus ocellaris (Fallén 1806)	CNC
CNC1317128	Grosse Isle	Manitoba	Canada	50.066667	-97.45				1990-6-24	K.G.A. Hamilton			adult	capsule		Errastunus ocellaris (Fallén 1806)	CNC
CNC1317129	Grosse Isle	Manitoba	Canada	50.066667	-97.45				1990-6-18	K.G.A. Hamilton			adult	capsule		Errastunus ocellaris (Fallén 1806)	CNC
CNC1317130	7 km W Woodgate	New York	U.S.A.	43.501431	-75.238633				1990-8-19	K.G.A. Hamilton			adult	capsule		Errastunus ocellaris (Fallén 1806)	CNC
CNC1317131	Winnipeg	Manitoba	Canada	49.883333	-97.166667				1990-6-14	K.G.A. Hamilton			adult	capsule		Errastunus ocellaris (Fallén 1806)	CNC
CNC1317132	Ladner	British Columbia	Canada	49.083333	-123.083333				1960-6-22	A.T. Wilkinson			adult	pinned:point		Errastunus ocellaris (Fallén 1806)	CNC
CNC1317133	Lake Mt. Tremblant	Quebec	Canada	46.208443	-74.59513				1956-8-29	Lindberg			adult	pinned:point		Errastunus ocellaris (Fallén 1806)	CNC
CNC1317134	La Minerve	Quebec	Canada	46.25	-74.933333				1956-8-28	Lindberg			adult	pinned:point		Errastunus ocellaris (Fallén 1806)	CNC
CNC1317135	Hudson Heights	Quebec	Canada	45.457761	-74.152314				1956-8-25/31	Lindberg			adult	pinned:point		Errastunus ocellaris (Fallén 1806)	CNC
CNC1317136	Hudson Heights	Quebec	Canada	45.457761	-74.152314				1956-8-25/31	Lindberg			adult	pinned:point		Errastunus ocellaris (Fallén 1806)	CNC
CNC1317137	Hudson Heights	Quebec	Canada	45.457761	-74.152314				1956-7-24/30	Lindberg			adult	pinned:point		Errastunus ocellaris (Fallén 1806)	CNC
CNC1317138	Gatineau Pk., Harrington Lk.	Quebec	Canada	45.55354	-75.929751				1954-6-7	W.R. Richards			adult	pinned:point		Errastunus ocellaris (Fallén 1806)	CNC
CNC1317139	Watsons Corners	Ontario	Canada	45.020951	-76.463432				1980-7-3	D.J.E. Brown			adult	pinned:point		Errastunus ocellaris (Fallén 1806)	CNC
CNC1317140	Valcour	New York	U.S.A.	44.605045	-73.439856				1986-9-3	K.G.A. Hamilton			adult	pinned:point		Errastunus ocellaris (Fallén 1806)	CNC
CNC1317141	3 mi SE Ormstown	Quebec	Canada	45.102606	-73.956456				1979-6-26	K.G.A. Hamilton			adult	pinned:point		Errastunus ocellaris (Fallén 1806)	CNC
CNC1317142	Charlotte	Vermont	U.S.A.	44.309774	-73.260959				1979-6-27	K.G.A. Hamilton			adult	pinned:point		Errastunus ocellaris (Fallén 1806)	CNC
CNC1317143	Sevey	New York	U.S.A.	44.297562	-74.71685				1979-7-3	K.G.A. Hamilton			adult	pinned:point		Errastunus ocellaris (Fallén 1806)	CNC
CNC1317144	SW St. Joseph I.	Ontario	Canada	46.173517	-84.004206				1989-7-28	K.G.A. Hamilton			adult	pinned:point		Errastunus ocellaris (Fallén 1806)	CNC
CNC1317145	6 km S Middleville	Michigan	U.S.A.	42.65911	-85.46196				1989-6-20	K.G.A. Hamilton			adult	pinned:point		Errastunus ocellaris (Fallén 1806)	CNC
CNC1317146	Igls	Tirol	Austria	47.230869	11.40884	900	900		1953-9-7	J.R. Vockeroth			adult	pinned:point		Errastunus ocellaris (Fallén 1806)	CNC
CNC1317147	Igls	Tirol	Austria	47.230869	11.40884	900	900		1953-9-7	J.R. Vockeroth			adult	pinned:point		Errastunus ocellaris (Fallén 1806)	CNC
CNC1317148	Igls	Tirol	Austria	47.230869	11.40884	900	900		1953-9-7	J.R. Vockeroth			adult	pinned:point		Errastunus ocellaris (Fallén 1806)	CNC
CNC1317149	Igls	Tirol	Austria	47.230869	11.40884	900	900		1953-9-7	J.R. Vockeroth			adult	pinned:point		Errastunus ocellaris (Fallén 1806)	CNC
CNC1317150	Igls	Tirol	Austria	47.230869	11.40884	900	900		1953-9-7	J.R. Vockeroth			adult	pinned:point		Errastunus ocellaris (Fallén 1806)	CNC
CNC1317151	Igls	Tirol	Austria	47.230869	11.40884	900	900		1953-9-7	J.R. Vockeroth			adult	pinned:point		Errastunus ocellaris (Fallén 1806)	CNC
CNC1317152	Igls	Tirol	Austria	47.230869	11.40884	900	900		1953-9-7	J.R. Vockeroth			adult	pinned:point		Errastunus ocellaris (Fallén 1806)	CNC
CNC1317153	Igls	Tirol	Austria	47.230869	11.40884	900	900		1953-9-7	J.R. Vockeroth			adult	pinned:point		Errastunus ocellaris (Fallén 1806)	CNC
CNC1317154	Igls	Tirol	Austria	47.230869	11.40884	900	900		1953-9-7	J.R. Vockeroth			adult	pinned:point		Errastunus ocellaris (Fallén 1806)	CNC
CNC1317155	Igls	Tirol	Austria	47.230869	11.40884	900	900		1953-9-7	J.R. Vockeroth			adult	pinned:point		Errastunus ocellaris (Fallén 1806)	CNC
CNC1317156	Igls	Tirol	Austria	47.230869	11.40884	950	950		1953-6-29	J.R. Vockeroth			adult	pinned:point		Errastunus ocellaris (Fallén 1806)	CNC
CNC1317157	Oxford	England	United Kingdom	51.752506	-1.257885				1953-9-29	J.R. Vockeroth			adult	pinned:point		Errastunus ocellaris (Fallén 1806)	CNC
CNC1317158	Oxford	England	United Kingdom	51.752506	-1.257885				1953-9-29	J.R. Vockeroth			adult	pinned:point		Errastunus ocellaris (Fallén 1806)	CNC
CNC1317159	Oxford	England	United Kingdom	51.752506	-1.257885				1953-9-29	J.R. Vockeroth			adult	pinned:point		Errastunus ocellaris (Fallén 1806)	CNC
CNC1317160	Oxford	England	United Kingdom	51.752506	-1.257885				1953-9-29	J.R. Vockeroth			adult	pinned:point		Errastunus ocellaris (Fallén 1806)	CNC
CNC1317161	Oxford	England	United Kingdom	51.752506	-1.257885				1953-9-29	J.R. Vockeroth			adult	pinned:point		Errastunus ocellaris (Fallén 1806)	CNC
CNC1317162	Newcastle-u-Lyme	England	United Kingdom	53.01296	-2.229202				1960-6-6	J.R. Vockeroth			adult	pinned:point		Errastunus ocellaris (Fallén 1806)	CNC
CNC1317163	Oxford	England	United Kingdom	51.752506	-1.257885				1960-6-5	J.R. Vockeroth			adult	pinned:point		Errastunus ocellaris (Fallén 1806)	CNC
CNC1317164	Bald Hill	England	United Kingdom	51.6559	-0.955642				1960-7-3	G.G.E. Scudder			adult	pinned:point		Errastunus ocellaris (Fallén 1806)	CNC
CNC1317165	Yorks, Dewsbury	England	United Kingdom	53.689816	-1.629717				1953-10-4	J.R. Vockeroth			adult	pinned:point		Errastunus ocellaris (Fallén 1806)	CNC
CNC1317166	Kent, Pt. Victoria	England	United Kingdom	51.4353	0.7103				1960-5-28	G.G.E. Scudder			adult	pinned:point		Errastunus ocellaris (Fallén 1806)	CNC
CNC1317167	Kent, Pt. Victoria	England	United Kingdom	51.4353	0.7103				1960-5-28	G.G.E. Scudder			adult	pinned:point		Errastunus ocellaris (Fallén 1806)	CNC
CNC1317168	Silk	Hamburg	Germany	53.5333	10.2666				1944-7-2	W. Wagner			adult	pinned:point		Errastunus ocellaris (Fallén 1806)	CNC
CNC1317169	Ost-Alpen									H. Franz			adult	pinned:point		Errastunus ocellaris (Fallén 1806)	CNC
CNC1317170	Admont Umg.	Steiermark	Austria	47.572697	14.46133					Franz			adult	pinned:point		Errastunus ocellaris (Fallén 1806)	CNC
CNC1317171	Gr. Hansdorf	Hamburg	Germany	53.651278	10.272833				1927-9-11				adult	pinned:point		Errastunus ocellaris (Fallén 1806)	CNC
CNC1317172	Schönbornsche Au, b. Geisenheim	Hessen	Germany	49.983722	7.977111				1921-6-6				adult	pinned:point	im Gras	Errastunus ocellaris (Fallén 1806)	CNC
CNC1317173	Geisenheim Umoebung (Rheingau)	Hessen	Germany	49.985923	7.966087				1926-6-23				adult	pinned:point	in Grase	Errastunus ocellaris (Fallén 1806)	CNC
CNC1317174	Schönborn'sche Au, b. Geisenheim	Hessen	Germany	49.983722	7.977111				1929-7-20				adult	pinned:point	im Gras	Errastunus ocellaris (Fallén 1806)	CNC
CNC1317175	Schönborn'sche Au, b. Geisenheim	Hessen	Germany	49.983722	7.977111				1929-7-20				adult	pinned:point	im Gras	Errastunus ocellaris (Fallén 1806)	CNC
CNC1317176	Schönborn'sche Au, b. Geisenheim	Hessen	Germany	49.983722	7.977111				1929-7-20				adult	pinned:point	im Gras	Errastunus ocellaris (Fallén 1806)	CNC
CNC1317177	Bohemia, Bělohrad		Czech Republic	50.4291	15.5837				1941-8-30	Dlabola			adult	pinned:point		Errastunus ocellaris (Fallén 1806)	CNC
CNC1317178	Oxford	England	United Kingdom	51.752506	-1.257885				1953-9-29	J.R. Vockeroth			adult	pinned:point		Errastunus ocellaris (Fallén 1806)	CNC
CNC1317179	Oxford	England	United Kingdom	51.752506	-1.257885				1953-9-29	J.R. Vockeroth			adult	pinned:point		Errastunus ocellaris (Fallén 1806)	CNC
CNC1317180	Oxford	England	United Kingdom	51.752506	-1.257885				1953-9-29	J.R. Vockeroth			adult	pinned:point		Errastunus ocellaris (Fallén 1806)	CNC
CNC1317181	Yorks, Dewsbury	England	United Kingdom	53.689816	-1.629717				1953-10-4	J.R. Vockeroth			adult	pinned:point		Errastunus ocellaris (Fallén 1806)	CNC
CNC1317182	Igls	Tirol	Austria	47.230869	11.40884	900	900		1953-9-7	J.R. Vockeroth			adult	pinned:point		Errastunus ocellaris (Fallén 1806)	CNC
CNC1317183	Leeds	England	United Kingdom	53.800417	-1.549361				1964-8-10	Ross & Ross		male	adult	pinned:point		Errastunus ocellaris (Fallén 1806)	CNC
CNC1317184	Surrey, Leatherhead	England	United Kingdom	51.296578	-0.330888				1952-8-17	Kimmins & Ross			adult	pinned:point		Errastunus ocellaris (Fallén 1806)	CNC
CNC1317185	Igls	Tirol	Austria	47.230869	11.40884	900	900		1953-9-7	J.R. Vockeroth			adult	pinned:point		Errastunus ocellaris (Fallén 1806)	CNC
CNC1317367	Hudson Falls	New York	U.S.A.	43.300628	-73.58595				1951-7-30	Ross & Ross		male	adult	pinned:point	Andropogon scoparius	Errastunus ocellaris (Fallén 1806)	CNC
CNC1317387	Silverdale	British Columbia	Canada	49.146892	-122.404208				1978-8-29	K.G.A. Hamilton			adult	capsule		Errastunus ocellaris (Fallén 1806)	CNC
CNC1317520	Obergurgl	Tirol	Austria	46.869456	11.02557	1950	1950		1953-8-13	J.R. Vockeroth			adult	pinned:point		Errastunus ocellaris (Fallén 1806)	CNC
CNC1317521	Obergurgl	Tirol	Austria	46.869456	11.02557	1950	1950		1953-8-13	J.R. Vockeroth			adult	pinned:point		Errastunus ocellaris (Fallén 1806)	CNC
CNC1317522	Obergurgl	Tirol	Austria	46.869456	11.02557	1950	1950		1953-8-13	J.R. Vockeroth			adult	pinned:point		Errastunus ocellaris (Fallén 1806)	CNC
CNC1317523	Obergurgl	Tirol	Austria	46.869456	11.02557	1950	1950		1953-8-13	J.R. Vockeroth			adult	pinned:point		Errastunus ocellaris (Fallén 1806)	CNC
CNC1317524	Obergurgl	Tirol	Austria	46.869456	11.02557	1950	1950		1953-8-13	J.R. Vockeroth			adult	pinned:point		Errastunus ocellaris (Fallén 1806)	CNC
CNC1317525	Obergurgl	Tirol	Austria	46.869456	11.02557	1950	1950		1953-8-13	J.R. Vockeroth			adult	pinned:point		Errastunus ocellaris (Fallén 1806)	CNC
CNC1317526	Man'ya River basin, Ural [Mountains?], Lyapin		Russia	64.383333	60.9				1927-7-21/23	Flerov			adult	pinned:point		Errastunus ocellaris (Fallén 1806)	CNC
CNC1489157												female	adult	pinned:point		Errastunus ocellaris (Fallén 1806)	CNC
CNC1489159												female	adult	pinned:point		Errastunus ocellaris (Fallén 1806)	CNC
CNC1489160												male	adult	pinned:point		Errastunus ocellaris (Fallén 1806)	CNC
CNC1489161	Kouchibouguac National Park	New Brunswick	Canada	46.772828	-65.00545				1977-7-7	M. Ivanochko		female	adult	pinned:point		Errastunus ocellaris (Fallén 1806)	CNC
CNC1489162												female	adult	pinned:point		Errastunus ocellaris (Fallén 1806)	CNC
CNC1489163												female	adult	pinned:point		Errastunus ocellaris (Fallén 1806)	CNC
CNC1489164												female	adult	pinned:point		Errastunus ocellaris (Fallén 1806)	CNC
CNC1489165												female	adult	pinned:point		Errastunus ocellaris (Fallén 1806)	CNC
CNC1489166												female	adult	pinned:point		Errastunus ocellaris (Fallén 1806)	CNC
CNC1489167												female	adult	pinned:point		Errastunus ocellaris (Fallén 1806)	CNC
CNC1489168												female	adult	pinned:point		Errastunus ocellaris (Fallén 1806)	CNC
CNC1489169												female	adult	pinned:point		Errastunus ocellaris (Fallén 1806)	CNC
CNC1489170												female	adult	pinned:point		Errastunus ocellaris (Fallén 1806)	CNC
CNC1489171												female	adult	pinned:point		Errastunus ocellaris (Fallén 1806)	CNC
CNC1489172												female	adult	pinned:point		Errastunus ocellaris (Fallén 1806)	CNC
CNC1489173	Kouchibouguac National Park	New Brunswick	Canada	46.772828	-65.00545				1977-7-20	J.R. Vockeroth		female	adult	pinned:point		Errastunus ocellaris (Fallén 1806)	CNC
CNC1489174												female	adult	pinned:point		Errastunus ocellaris (Fallén 1806)	CNC
CNC1489175												female	adult	pinned:point		Errastunus ocellaris (Fallén 1806)	CNC
CNC1489176												female	adult	pinned:point		Errastunus ocellaris (Fallén 1806)	CNC
CNC1489177												female	adult	pinned:point		Errastunus ocellaris (Fallén 1806)	CNC
CNC1489178												female	adult	pinned:point		Errastunus ocellaris (Fallén 1806)	CNC
CNC1489179												female	adult	pinned:point		Errastunus ocellaris (Fallén 1806)	CNC
CNC1489180												female	adult	pinned:point		Errastunus ocellaris (Fallén 1806)	CNC
CNC1489181												male	adult	pinned:point		Errastunus ocellaris (Fallén 1806)	CNC
CNC1489182												male	adult	pinned:point		Errastunus ocellaris (Fallén 1806)	CNC
CNC1489183												female	adult	pinned:point		Errastunus ocellaris (Fallén 1806)	CNC
CNC1489184												male	adult	pinned:point		Errastunus ocellaris (Fallén 1806)	CNC
CNC1489202	Unalakleet	Alaska	U.S.A.	63.8763719	-160.793812				1961-8-13	R. Madge			adult	capsule		Errastunus ocellaris (Fallén 1806)	CNC
CNC1489207	March Point, 4 km W Avon	Washington	U.S.A.	48.462808	-122.529846				1984-6-11	K.G.A. Hamilton			adult	capsule		Errastunus ocellaris (Fallén 1806)	CNC
CNC1747778	Balloch, Dunbartonshire	Scotland	United Kingdom						1957-9-14	G.G.E. Scudder		male	adult	pinned:minuten		Errastunus ocellaris (Fallén 1806)	CNC
CNC1747843	Dunham (Missisquoi): L’Orpailleur #35, Exterior Region, Plot A	Quebec	Canada	45.109659	-72.85837			vineyard	1998-8-19		yellow pan trap		adult	pinned:point		Errastunus ocellaris (Fallén 1806)	CNC
CNC1747844	Dunham (Missisquoi): L’Orpailleur #35, Exterior Region, Plot A	Quebec	Canada	45.109659	-72.85837			vineyard	1998-8-19		yellow pan trap		adult	pinned:point		Errastunus ocellaris (Fallén 1806)	CNC
CNC1747845	Dunham (Missisquoi): L’Orpailleur #35, Exterior Region, Plot A	Quebec	Canada	45.109659	-72.85837			vineyard	1998-6-27		yellow pan trap		adult	pinned:point		Errastunus ocellaris (Fallén 1806)	CNC
CNC1747846	Dunham (Missisquoi): L’Orpailleur #35, Exterior Region, Plot A	Quebec	Canada	45.109659	-72.85837			vineyard	1998-6-27		yellow pan trap		adult	pinned:point		Errastunus ocellaris (Fallén 1806)	CNC
CNC1747847	Dunham (Missisquoi): L’Orpailleur #35, Exterior Region, Plot A	Quebec	Canada	45.109659	-72.85837			vineyard	1998-6-27		yellow pan trap		adult	pinned:point		Errastunus ocellaris (Fallén 1806)	CNC
CNC1747848	Dunham (Missisquoi): L’Orpailleur #35, Exterior Region, Plot A	Quebec	Canada	45.109659	-72.85837			vineyard	1998-6-10		yellow pan trap		adult	pinned:point		Errastunus ocellaris (Fallén 1806)	CNC
CNC1747849	Dunham (Missisquoi): L’Orpailleur #35, Exterior Region, Plot A	Quebec	Canada	45.109659	-72.85837			vineyard	1998-8-5		yellow pan trap		adult	pinned:point		Errastunus ocellaris (Fallén 1806)	CNC
CNC1747850	Dunham (Missisquoi), L’Orpailleur #41, Exterior Region, Plot B	Quebec	Canada	45.109659	-72.85837			vineyard	1998-6-24		yellow pan trap		adult	pinned:point		Errastunus ocellaris (Fallén 1806)	CNC
CNC1747851	Dunham (Missisquoi), L’Orpailleur #41, Exterior Region, Plot B	Quebec	Canada	45.109659	-72.85837			vineyard	1998-7-15		yellow pan trap		adult	pinned:point		Errastunus ocellaris (Fallén 1806)	CNC
CNC1747852	Dunham (Missisquoi), L’Orpailleur #41, Exterior Region, Plot B	Quebec	Canada	45.109659	-72.85837			vineyard	1998-7-15		yellow pan trap		adult	pinned:point		Errastunus ocellaris (Fallén 1806)	CNC
CNC1747853	Dunham (Missisquoi), L’Orpailleur #41, Exterior Region, Plot B	Quebec	Canada	45.109659	-72.85837			vineyard	1998-7-15		yellow pan trap		adult	pinned:point		Errastunus ocellaris (Fallén 1806)	CNC
CNC1747854	Dunham (Missisquoi), L’Orpailleur #41, Exterior Region, Plot B	Quebec	Canada	45.109659	-72.85837			vineyard	1998-6-10		yellow pan trap		adult	pinned:point		Errastunus ocellaris (Fallén 1806)	CNC
CNC1747855	Dunham (Missisquoi), L’Orpailleur #41, Exterior Region, Plot B	Quebec	Canada	45.109659	-72.85837			vineyard	1998-6-10		yellow pan trap		adult	pinned:point		Errastunus ocellaris (Fallén 1806)	CNC
CNC1747856	Dunham (Missisquoi), L’Orpailleur #41, Exterior Region, Plot B	Quebec	Canada	45.109659	-72.85837			vineyard	1998-8-5		yellow pan trap		adult	pinned:point		Errastunus ocellaris (Fallén 1806)	CNC
CNC1747857	Dunham (Missisquoi), L’Orpailleur #41, Exterior Region, Plot B	Quebec	Canada	45.109659	-72.85837			vineyard	1998-7-22		yellow pan trap		adult	pinned:point		Errastunus ocellaris (Fallén 1806)	CNC
CNC1747858	Dunham (Missisquoi), L’Orpailleur #41, Exterior Region, Plot B	Quebec	Canada	45.109659	-72.85837			vineyard	1998-6-10		yellow pan trap		adult	pinned:point		Errastunus ocellaris (Fallén 1806)	CNC
CNC1747859	Dunham: (Missisquoi): L’Orpailleur #40, Exterior Region, Plot B	Quebec	Canada	45.109659	-72.85837			vineyard	1998-5-27	no collector	screen		adult	pinned:point		Errastunus ocellaris (Fallén 1806)	CNC
CNC1747860	Dunham: (Missisquoi): L’Orpailleur #40, Exterior Region, Plot B	Quebec	Canada	45.109659	-72.85837			vineyard	1998-5-27	no collector	screen		adult	pinned:point		Errastunus ocellaris (Fallén 1806)	CNC
CNC1747861	Dunham: (Missisquoi): L’Orpailleur #40, Exterior Region, Plot B	Quebec	Canada	45.109659	-72.85837			vineyard	1998-5-27	no collector	screen		adult	pinned:point		Errastunus ocellaris (Fallén 1806)	CNC
CNC1747862	Dunham: (Missisquoi): L’Orpailleur #40, Exterior Region, Plot B	Quebec	Canada	45.109659	-72.85837			vineyard	1998-6-10	no collector	screen		adult	pinned:point		Errastunus ocellaris (Fallén 1806)	CNC
CNC1747863	Dunham: (Missisquoi): L’Orpailleur #40, Exterior Region, Plot B	Quebec	Canada	45.109659	-72.85837			vineyard	1998-6-10	no collector	screen		adult	pinned:point		Errastunus ocellaris (Fallén 1806)	CNC
CNC1747864	Dunham: (Missisquoi): L’Orpailleur #40, Exterior Region, Plot B	Quebec	Canada	45.109659	-72.85837			vineyard	1998-6-10	no collector	screen		adult	pinned:point		Errastunus ocellaris (Fallén 1806)	CNC
CNC1747865	Dunham: (Missisquoi): L’Orpailleur #40, Exterior Region, Plot B	Quebec	Canada	45.109659	-72.85837			vineyard	1998-7-22	no collector	screen		adult	pinned:point		Errastunus ocellaris (Fallén 1806)	CNC
CNC1747866	Dunham: (Missisquoi): L’Orpailleur #40, Exterior Region, Plot B	Quebec	Canada	45.109659	-72.85837			vineyard	1998-8-5	no collector	screen		adult	pinned:point		Errastunus ocellaris (Fallén 1806)	CNC
CNC1747867	Dunham: (Missisquoi): L’Orpailleur #45, Region 3	Quebec	Canada	45.109659	-72.85837			vineyard	1998-6-3/4	no collector	screen		adult	pinned:point		Errastunus ocellaris (Fallén 1806)	CNC
CNC1747868	Dunham: (Missisquoi): L’Orpailleur #45, Region 3	Quebec	Canada	45.109659	-72.85837			vineyard	1998-6-3/4	no collector	screen		adult	pinned:point		Errastunus ocellaris (Fallén 1806)	CNC
CNC1747869	Dunham: (Missisquoi): L’Orpailleur #45, Region 3	Quebec	Canada	45.109659	-72.85837			vineyard	1998-6-3/4	no collector	screen		adult	pinned:point		Errastunus ocellaris (Fallén 1806)	CNC
CNC1747870	Dunham: (Missisquoi): L’Orpailleur #43, Region 2	Quebec	Canada	45.109659	-72.85837			vineyard	1998-6-24	no collector	screen		adult	pinned:point		Errastunus ocellaris (Fallén 1806)	CNC
CNC1747871	Dunham: (Missisquoi): L’Orpailleur #43, Region 2	Quebec	Canada	45.109659	-72.85837			vineyard	1998-5-27	no collector	screen		adult	pinned:point		Errastunus ocellaris (Fallén 1806)	CNC
CNC1747872	Dunham: (Missisquoi): L’Orpailleur #43, Region 2	Quebec	Canada	45.109659	-72.85837			vineyard	1998-8-5	no collector	screen		adult	pinned:point		Errastunus ocellaris (Fallén 1806)	CNC
CNC1747873	Dunham: (Missisquoi): L’Orpailleur #48, Region 3	Quebec	Canada	45.109659	-72.85837			vineyard	1998-5-20	no collector	screen		adult	pinned:point		Errastunus ocellaris (Fallén 1806)	CNC
CNC1747874	Dunham: (Missisquoi): L’Orpailleur #50, Region 4	Quebec	Canada	45.109659	-72.85837			vineyard	1998-6-24	no collector	screen		adult	pinned:point		Errastunus ocellaris (Fallén 1806)	CNC
CNC1747875	Dunham: (Missisquoi): L’Orpailleur #50, Region 4	Quebec	Canada	45.109659	-72.85837			vineyard	1998-5-27	no collector	screen		adult	pinned:point		Errastunus ocellaris (Fallén 1806)	CNC
CNC1747876	Dunham: (Missisquoi): L’Orpailleur #50, Region 4	Quebec	Canada	45.109659	-72.85837			vineyard	1998-5-27	no collector	screen		adult	pinned:point		Errastunus ocellaris (Fallén 1806)	CNC
CNC1747877	Dunham: (Missisquoi): L’Orpailleur #50, Region 4	Quebec	Canada	45.109659	-72.85837			vineyard	1998-5-27	no collector	screen		adult	pinned:point		Errastunus ocellaris (Fallén 1806)	CNC
CNC1747878	Dunham: (Missisquoi): L’Orpailleur #51, Region 4	Quebec	Canada	45.109659	-72.85837			vineyard	1998-5-27	no collector	screen		adult	pinned:point		Errastunus ocellaris (Fallén 1806)	CNC
CNC1747879	Dunham: (Missisquoi): L’Orpailleur #51, Region 4	Quebec	Canada	45.109659	-72.85837			vineyard	1998-5-27	no collector	screen		adult	pinned:point		Errastunus ocellaris (Fallén 1806)	CNC
CNC1747880	Dunham: (Missisquoi): L’Orpailleur #51, Region 4	Quebec	Canada	45.109659	-72.85837			vineyard	1998-6-3/4	no collector	screen		adult	pinned:point		Errastunus ocellaris (Fallén 1806)	CNC
CNC1747881	Dunham: (Missisquoi): L’Orpailleur #51, Region 4	Quebec	Canada	45.109659	-72.85837			vineyard	1998-7-22	no collector	screen		adult	pinned:point		Errastunus ocellaris (Fallén 1806)	CNC
CNC1747882	Dunham: (Missisquoi): L’Orpailleur #51, Region 4	Quebec	Canada	45.109659	-72.85837			vineyard	1998-6-10	no collector	screen		adult	pinned:point		Errastunus ocellaris (Fallén 1806)	CNC
CNC1747883	Dunham: (Missisquoi): L’Orpailleur #42, Region 2	Quebec	Canada	45.109659	-72.85837			vineyard	1998-6-24	no collector	screen		adult	pinned:point		Errastunus ocellaris (Fallén 1806)	CNC
CNC1747884	Dunham: (Missisquoi): L’Orpailleur #42, Region 2	Quebec	Canada	45.109659	-72.85837			vineyard	1998-7-22	no collector	screen		adult	pinned:point		Errastunus ocellaris (Fallén 1806)	CNC
CNC1747885	Dunham: (Missisquoi): L’Orpailleur #42, Region 2	Quebec	Canada	45.109659	-72.85837			vineyard	1998-7-22	no collector	screen		adult	pinned:point		Errastunus ocellaris (Fallén 1806)	CNC
CNC1747886	Dunham: (Missisquoi): L’Orpailleur #46, Region 3	Quebec	Canada	45.109659	-72.85837			vineyard	1998-7-15	no collector	yellow pan trap		adult	pinned:point		Errastunus ocellaris (Fallén 1806)	CNC
CNC1747887	Dunham: (Missisquoi): L’Orpailleur #46, Region 3	Quebec	Canada	45.109659	-72.85837			vineyard	1998-7-15	no collector	yellow pan trap		adult	pinned:point		Errastunus ocellaris (Fallén 1806)	CNC
CNC1747888	Dunham: (Missisquoi): L’Orpailleur #46, Region 3	Quebec	Canada	45.109659	-72.85837			vineyard	1998-7-15	no collector	yellow pan trap		adult	pinned:point		Errastunus ocellaris (Fallén 1806)	CNC
CNC1747889	Dunham: (Missisquoi): L’Orpailleur #46, Region 3	Quebec	Canada	45.109659	-72.85837			vineyard	1998-7-15	no collector	yellow pan trap		adult	pinned:point		Errastunus ocellaris (Fallén 1806)	CNC
CNC1747890	Dunham: (Missisquoi): L’Orpailleur #36, Exterior Region, Plot A	Quebec	Canada	45.109659	-72.85837			vineyard	1998-8-5	no collector	screen		adult	pinned:point		Errastunus ocellaris (Fallén 1806)	CNC
CNC1747891	Dunham: (Missisquoi): L’Orpailleur #36, Exterior Region, Plot A	Quebec	Canada	45.109659	-72.85837			vineyard	1998-8-5	no collector	screen		adult	pinned:point		Errastunus ocellaris (Fallén 1806)	CNC
CNC1747892	Dunham: (Missisquoi): L’Orpailleur #36, Exterior Region, Plot A	Quebec	Canada	45.109659	-72.85837			vineyard	1998-7-22	no collector	screen		adult	pinned:point		Errastunus ocellaris (Fallén 1806)	CNC
CNC1747893	Dunham: (Missisquoi): L’Orpailleur #53, Region 1	Quebec	Canada	45.109659	-72.85837			vineyard	1998-7-1	no collector	screen		adult	pinned:point		Errastunus ocellaris (Fallén 1806)	CNC
CNC1747894	Dunham: (Missisquoi): L’Orpailleur #37, Region 1	Quebec	Canada	45.109659	-72.85837			vineyard	1998-5-27	no collector	yellow pan trap		adult	pinned:point		Errastunus ocellaris (Fallén 1806)	CNC
CNC1747895	Dunham: (Missisquoi): L’Orpailleur #37, Region 1	Quebec	Canada	45.109659	-72.85837			vineyard	1998-5-27	no collector	yellow pan trap		adult	pinned:point		Errastunus ocellaris (Fallén 1806)	CNC
CNC1747896	Dunham: (Missisquoi): L’Orpailleur #37, Region 1	Quebec	Canada	45.109659	-72.85837			vineyard	1998-7-22	no collector	yellow pan trap		adult	pinned:point		Errastunus ocellaris (Fallén 1806)	CNC
CNC1747897	Dunham: (Missisquoi): L’Orpailleur #37, Region 1	Quebec	Canada	45.109659	-72.85837			vineyard	1998-6-10	no collector	yellow pan trap		adult	pinned:point		Errastunus ocellaris (Fallén 1806)	CNC
CNC1747898	Dunham: (Missisquoi): L’Orpailleur #38, Region 1	Quebec	Canada	45.109659	-72.85837			vineyard	1998-8-5	no collector	yellow pan trap		adult	pinned:point		Errastunus ocellaris (Fallén 1806)	CNC
CNC1747899	Dunham: (Missisquoi): L’Orpailleur #39, Region 1	Quebec	Canada	45.109659	-72.85837			vineyard	1998-6-10	no collector	yellow pan trap		adult	pinned:point		Errastunus ocellaris (Fallén 1806)	CNC
CNC1747900	Dunham: (Missisquoi): L’Orpailleur #47, Region 3	Quebec	Canada	45.109659	-72.85837			vineyard	1998-6-10	no collector	yellow pan trap		adult	pinned:point		Errastunus ocellaris (Fallén 1806)	CNC
CNC1747901	Dunham: (Missisquoi): L’Orpailleur #34, Exterior Region, Plot A	Quebec	Canada	45.109659	-72.85837			vineyard	1998-6-10	no collector	yellow pan trap		adult	pinned:point		Errastunus ocellaris (Fallén 1806)	CNC
CNC1747902	Dunham: (Missisquoi): L’Orpailleur #49, Region 4	Quebec	Canada	45.109659	-72.85837			vineyard	1998-6-24	no collector	yellow pan trap		adult	pinned:point		Errastunus ocellaris (Fallén 1806)	CNC
CNC1747903	Dunham: (Missisquoi): L’Orpailleur #49, Region 4	Quebec	Canada	45.109659	-72.85837			vineyard	1998-8-19	no collector	yellow pan trap		adult	pinned:point		Errastunus ocellaris (Fallén 1806)	CNC
CNC1747904	Dunham: (Missisquoi): L’Orpailleur #49, Region 4	Quebec	Canada	45.109659	-72.85837			vineyard	1998-6-10	no collector	yellow pan trap		adult	pinned:point		Errastunus ocellaris (Fallén 1806)	CNC
CNC1747905	Dunham: (Missisquoi): L’Orpailleur #54, Region 4	Quebec	Canada	45.109659	-72.85837			vineyard	1998-6-10	no collector	screen		adult	pinned:point		Errastunus ocellaris (Fallén 1806)	CNC
CNC1747906	Dunham: (Missisquoi): L’Orpailleur #54, Region 4	Quebec	Canada	45.109659	-72.85837			vineyard	1998-6-10	no collector	screen		adult	pinned:point		Errastunus ocellaris (Fallén 1806)	CNC
CNC1747907	Dunham: (Missisquoi): L’Orpailleur #54, Region 4	Quebec	Canada	45.109659	-72.85837			vineyard	1998-6-10	no collector	screen		adult	pinned:point		Errastunus ocellaris (Fallén 1806)	CNC
CNC1747908	Dunham: (Missisquoi): L’Orpailleur #54, Region 4	Quebec	Canada	45.109659	-72.85837			vineyard	1998-6-3/4	no collector	screen		adult	pinned:point		Errastunus ocellaris (Fallén 1806)	CNC
CNC1747909	Dunham: (Missisquoi): L’Orpailleur #54, Region 4	Quebec	Canada	45.109659	-72.85837			vineyard	1998-6-3/4	no collector	screen		adult	pinned:point		Errastunus ocellaris (Fallén 1806)	CNC
CNC1747910	Dunham: (Missisquoi): L’Orpailleur #54, Region 4	Quebec	Canada	45.109659	-72.85837			vineyard	1998-6-3/4	no collector	screen		adult	pinned:point		Errastunus ocellaris (Fallén 1806)	CNC
CNC1747911	Dunham: (Missisquoi): L’Orpailleur #54, Region 4	Quebec	Canada	45.109659	-72.85837			vineyard	1998-7-29	no collector	screen		adult	pinned:point		Errastunus ocellaris (Fallén 1806)	CNC
CNC1747923	Dunham: (Missisquoi): L’Orpailleur #51, Region 4	Quebec	Canada	45.109659	-72.85837			vineyard	1998-6-10	no collector	yellow pan trap		adult	pinned:point		Errastunus ocellaris (Fallén 1806)	CNC
CNC1748000	Gatineau National Pk., Harrington Lake	Quebec	Canada	45.553911	-75.929258				1982-6-18	D. Brown		male	adult	pinned:point		Errastunus ocellaris (Fallén 1806)	CNC
CNC1748001	Gatineau National Pk., Harrington Lake	Quebec	Canada	45.553911	-75.929258				1982-6-18	D. Brown		male	adult	pinned:point		Errastunus ocellaris (Fallén 1806)	CNC
CNC1748002	Gatineau National Pk., Harrington Lake	Quebec	Canada	45.553911	-75.929258				1982-6-18	D. Brown		male	adult	pinned:point		Errastunus ocellaris (Fallén 1806)	CNC
CNC1748003	Gatineau National Pk., Harrington Lake	Quebec	Canada	45.553911	-75.929258				1982-6-18	D. Brown		male	adult	pinned:point		Errastunus ocellaris (Fallén 1806)	CNC
CNC1748005	Gatineau National Pk., Pine Road	Quebec	Canada	45.568792	-75.8929				1982-6-16	D. Brown		female	adult	pinned:point	grasses	Errastunus ocellaris (Fallén 1806)	CNC
CNC1898749	Ottawa, CEF, Saunders Building	Ontario	Canada	45.3905	-75.7101			mowed lawn	2021-9-1	Kits & Elsaesser	sweeping	male	adult	pinned:point		Errastunus ocellaris (Fallén 1806)	CNC
CNC1898762	Ottawa, CEF, Saunders Building	Ontario	Canada	45.3905	-75.7101			mowed lawn	2021-9-1	Kits & Elsaesser	sweeping	female	adult	pinned:point		Errastunus ocellaris (Fallén 1806)	CNC
CNC1898768	Ottawa, CEF, Saunders Building	Ontario	Canada	45.3905	-75.7101			mowed lawn	2021-9-1	Kits & Elsaesser	sweeping		nymph	pinned:point		Errastunus ocellaris (Fallén 1806)	CNC
BIOUG24070-C06	Kinaskan Lake Provincial Park, Kinaskan Lake Trail	British Columbia	Canada	57.5315	-130.202	833	833	Forest	2014-7-25/8-7	BIObus 2014	malaise trap	male	adult			Errastunus ocellaris (Fallén 1806)	BIOUG
BIOUG24070-F08	Kinaskan Lake Provincial Park, Kinaskan Lake Trail	British Columbia	Canada	57.5315	-130.202	833	833	Forest	2014-7-25/8-7	BIObus 2014	flight interception trap	male	adult			Errastunus ocellaris (Fallén 1806)	BIOUG
BIOUG24070-H01	Kinaskan Lake Provincial Park, Kinaskan Lake Trail	British Columbia	Canada	57.532	-130.202	833	833	Forest	2014-7-25/8-7	BIObus 2014	pan trap	male	adult			Errastunus ocellaris (Fallén 1806)	BIOUG
BIOUG24414-A10	Kinaskan Lake Provincial Park, Kinaskan Lake Trail	British Columbia	Canada	57.532	-130.202	833	833	Forest	2014-7-25/8-7	BIObus 2014	pitfall trap	female	adult			Errastunus ocellaris (Fallén 1806)	BIOUG
CNC#HEM403280	km 406 N Canol Road	Yukon	Canada	62.9167	-130.55				1986-8-3	S.G.Cannings						Errastunus ocellaris (Fallén 1806)	CNC
CNC#HEM403283	S. Macmillan R., km 406 Canol Road	Yukon	Canada	62.916667	-130.55	914	1066		1980-8-2	R.J. Cannings						Errastunus ocellaris (Fallén 1806)	CNC
CNC#HEM403284	S. Macmillan R., km 406 Canol Road	Yukon	Canada	62.916667	-130.55	914	1066		1980-8-2	R.J. Cannings						Errastunus ocellaris (Fallén 1806)	CNC
CNC1317186	King Salmon, Naknek R.	Alaska	U.S.A.	58.6883	-156.6614				1952-8-10	W.R. Mason	sweeping		adult		Calamagrostis	Errastunus ocellaris (Fallén 1806)	CNC
CNC1317187	King Salmon, Naknek R.	Alaska	U.S.A.	58.6883	-156.6614				1952-8-10	W.R. Mason	sweeping		adult		Calamagrostis	Errastunus ocellaris (Fallén 1806)	CNC
CNC1317188	King Salmon, Naknek R.	Alaska	U.S.A.	58.6883	-156.6614				1952-8-10	W.R. Mason	sweeping		adult		Calamagrostis	Errastunus ocellaris (Fallén 1806)	CNC
CNC1317189	King Salmon, Naknek R.	Alaska	U.S.A.	58.6883	-156.6614				1952-8-10	W.R. Mason	sweeping		adult		Calamagrostis	Errastunus ocellaris (Fallén 1806)	CNC
CNC1317190	King Salmon, Naknek R.	Alaska	U.S.A.	58.6883	-156.6614				1952-8-10	W.R. Mason	sweeping		adult		Calamagrostis	Errastunus ocellaris (Fallén 1806)	CNC
CNC1317191	King Salmon, Naknek R.	Alaska	U.S.A.	58.6883	-156.6614				1952-8-10	W.R. Mason	sweeping		adult		Calamagrostis	Errastunus ocellaris (Fallén 1806)	CNC
CNC1317192	King Salmon, Naknek R.	Alaska	U.S.A.	58.6883	-156.6614				1952-8-10	W.R. Mason	sweeping		adult		Calamagrostis	Errastunus ocellaris (Fallén 1806)	CNC
CNC1317193	King Salmon, Naknek R.	Alaska	U.S.A.	58.6883	-156.6614				1952-8-10	W.R. Mason	sweeping		adult		Calamagrostis	Errastunus ocellaris (Fallén 1806)	CNC
CNC1317194	King Salmon, Naknek R.	Alaska	U.S.A.	58.6883	-156.6614				1952-8-10	W.R. Mason	sweeping		adult		Calamagrostis	Errastunus ocellaris (Fallén 1806)	CNC
CNC1317195	King Salmon, Naknek R.	Alaska	U.S.A.	58.6883	-156.6614				1952-8-10	W.R. Mason	sweeping		adult		Calamagrostis	Errastunus ocellaris (Fallén 1806)	CNC
CNC1317196	King Salmon, Naknek R.	Alaska	U.S.A.	58.6883	-156.6614				1952-8-10	W.R. Mason	sweeping		adult		Calamagrostis	Errastunus ocellaris (Fallén 1806)	CNC
CNC1317197	King Salmon, Naknek R.	Alaska	U.S.A.	58.6883	-156.6614				1952-8-10	W.R. Mason	sweeping		adult		Calamagrostis	Errastunus ocellaris (Fallén 1806)	CNC
CNC1317198	King Salmon, Naknek R.	Alaska	U.S.A.	58.6883	-156.6614				1952-8-10	W.R. Mason	sweeping		adult		Calamagrostis	Errastunus ocellaris (Fallén 1806)	CNC
CNC1317199	King Salmon, Naknek R.	Alaska	U.S.A.	58.6883	-156.6614				1952-8-10	W.R. Mason	sweeping		adult		Calamagrostis	Errastunus ocellaris (Fallén 1806)	CNC
CNC1317200	King Salmon, Naknek R.	Alaska	U.S.A.	58.6883	-156.6614				1952-8-10	W.R. Mason	sweeping		adult		Calamagrostis	Errastunus ocellaris (Fallén 1806)	CNC
CNC1317201	King Salmon, Naknek R.	Alaska	U.S.A.	58.6883	-156.6614				1952-8-10	W.R. Mason	sweeping		adult		Calamagrostis	Errastunus ocellaris (Fallén 1806)	CNC
CNC1317202	King Salmon, Naknek R.	Alaska	U.S.A.	58.6883	-156.6614				1952-8-10	W.R. Mason	sweeping		adult		Calamagrostis	Errastunus ocellaris (Fallén 1806)	CNC
CNC1317203	King Salmon, Naknek R.	Alaska	U.S.A.	58.6883	-156.6614				1952-8-5	W.R. Mason			adult			Errastunus ocellaris (Fallén 1806)	CNC
CNC1317204	King Salmon, Naknek R.	Alaska	U.S.A.	58.6883	-156.6614				1952-8-5	W.R. Mason			adult			Errastunus ocellaris (Fallén 1806)	CNC
CNC1317205	King Salmon, Naknek R.	Alaska	U.S.A.	58.6883	-156.6614				1952-8-5	W.R. Mason			adult			Errastunus ocellaris (Fallén 1806)	CNC
CNC1317206	Seward	Alaska	U.S.A.	60.104167	-149.442222				1951-8-10	W.J. Brown			adult			Errastunus ocellaris (Fallén 1806)	CNC
CNC1317207	Kenai Pen., Moose Pass	Alaska	U.S.A.	60.4875	-149.368889				1951-7-31	W.J. Brown			adult			Errastunus ocellaris (Fallén 1806)	CNC
CNC1317208	Seward	Alaska	U.S.A.	60.104167	-149.442222				1951-8-10	W.J. Brown			adult			Errastunus ocellaris (Fallén 1806)	CNC
CNC1317209	Seward	Alaska	U.S.A.	60.104167	-149.442222				1951-8-10	W.J. Brown			adult			Errastunus ocellaris (Fallén 1806)	CNC
CNC1317210	Naknek	Alaska	U.S.A.	58.728333	-157.013889				1952-8-2	W.R. Mason			adult		on Spiraea	Errastunus ocellaris (Fallén 1806)	CNC
CNC1317211	Mackenzie Delta, Reindeer Depot	Northwest Territories	Canada	68.7	-134.116667				1948-8-10	W.J. Brown			adult			Errastunus ocellaris (Fallén 1806)	CNC
CNC1317212	Mackenzie Delta, Reindeer Depot	Northwest Territories	Canada	68.7	-134.116667				1948-8-8	J.R. Vockeroth			adult			Errastunus ocellaris (Fallén 1806)	CNC
CNC1317213	Kenai Pen., Moose Pass	Alaska	U.S.A.	60.4875	-149.368889				1951-7-31	W.J. Brown			adult			Errastunus ocellaris (Fallén 1806)	CNC
CNC1317214	King Salmon, Naknek R.	Alaska	U.S.A.	58.6883	-156.6614				1952-7-31	J.B. Hartley			adult			Errastunus ocellaris (Fallén 1806)	CNC
CNC1317215	Clam Beach, Sterling Highway, M.P.	Alaska	U.S.A.	60.241111	-151.401389				1954-8-3	C.P. Alexander			adult			Errastunus ocellaris (Fallén 1806)	CNC
CNC1317216	Homer, Oleson Mt.	Alaska	U.S.A.	59.711	-151.494	304	304		1954-8-3	C.P. Alexander			adult			Errastunus ocellaris (Fallén 1806)	CNC
CNC1317217	Carmacks	Yukon	Canada	62.088768	-136.28697	609	609		1951-7-25	H.C. Severin			adult			Errastunus ocellaris (Fallén 1806)	CNC
CNC1317221	Chilkat Pass, B.C.-Y.T. border, mi. 94		Canada	60.000364	-136.848176	975	975		1948-7-17	Mason & Hughes			adult			Errastunus ocellaris (Fallén 1806)	CNC
CNC1317222	Chilkat Pass, B.C.-Y.T. border, mi. 94		Canada	60.000364	-136.848176	975	975		1948-7-17	Mason & Hughes			adult			Errastunus ocellaris (Fallén 1806)	CNC
CNC1317223	km 406 N. Canol Rd	Yukon	Canada	62.916667	-130.55				1986-8-3	S.G. Cannings			adult			Errastunus ocellaris (Fallén 1806)	CNC
CNC1317224	km 406 N. Canol Rd	Yukon	Canada	62.916667	-130.55				1986-8-3	S.G. Cannings			adult			Errastunus ocellaris (Fallén 1806)	CNC
CNC1317225	Gravel L., 58 mi E Dawson City	Yukon	Canada	63.81	-137.895	624	624		1962-8-10	P.J. Skitsko			adult		Carex	Errastunus ocellaris (Fallén 1806)	CNC
CNC1317226	Gravel L., 58 mi E Dawson City	Yukon	Canada	63.81	-137.895	624	624		1962-8-12	R.E. Leech			adult		Bromus sp.	Errastunus ocellaris (Fallén 1806)	CNC
CNC1317227	Gravel L., 58 mi E Dawson City	Yukon	Canada	63.81	-137.895	624	624		1962-8-12	R.E. Leech			adult		Betula glandulosa	Errastunus ocellaris (Fallén 1806)	CNC
CNC1317228	S. Macmillan R., km 406 Canol Rd.	Yukon	Canada	62.916667	-130.55	914	1066		1980-8-2	R.J. Cannings			adult			Errastunus ocellaris (Fallén 1806)	CNC
CNC1317229	Kenai Pen., Moose Pass	Alaska	U.S.A.	60.4875	-149.368889				1951-7-31	W.J. Brown			adult			Errastunus ocellaris (Fallén 1806)	CNC
CNC1317232	Otter Lake	Yukon	Canada	62.5	-130.416667	1219	1219		1960-7-20	J.E.H. Martin			adult			Errastunus ocellaris (Fallén 1806)	CNC
CNC1317233	S. Macmillan R., km 406 Canol Rd.	Yukon	Canada	62.916667	-130.55	914	1066		1980-8-2	R.J. Cannings			adult			Errastunus ocellaris (Fallén 1806)	CNC
CNC1317234	Naknek	Alaska	U.S.A.	58.728333	-157.013889			on tundra	1952-8-2	W.R. Mason			adult			Errastunus ocellaris (Fallén 1806)	CNC
CNC1317235	King Salmon, Naknek R.	Alaska	U.S.A.	58.6883	-156.6614				1952-8-10	W.R. Mason	sweeping		adult		Calamagrostis	Errastunus ocellaris (Fallén 1806)	CNC
CNC1317236	King Salmon, Naknek R.	Alaska	U.S.A.	58.6883	-156.6614				1952-8-5	W.R. Mason			adult			Errastunus ocellaris (Fallén 1806)	CNC
CNC1317237	King Salmon, Naknek R.	Alaska	U.S.A.	58.6883	-156.6614				1952-8-10	W.R. Mason	sweeping		adult		Calamagrostis	Errastunus ocellaris (Fallén 1806)	CNC
CNC1317238	King Salmon, Naknek R.	Alaska	U.S.A.	58.6883	-156.6614				1952-8-10	W.R. Mason	sweeping		adult		Calamagrostis	Errastunus ocellaris (Fallén 1806)	CNC
CNC1317239	King Salmon, Naknek R.	Alaska	U.S.A.	58.6883	-156.6614				1952-8-4	J.B. Hartley			adult			Errastunus ocellaris (Fallén 1806)	CNC
CNC1317240	Aho L.	Alaska	U.S.A.	61.704847	-151.582582				1981-8-3	S.F. MacLean			adult	capsule		Errastunus ocellaris (Fallén 1806)	CNC
CNC1317241	Gravel L., 58 mi E Dawson City	Yukon	Canada	63.81	-137.895	624	624		1962-8-12	R.E. Leech			adult	capsule	Bromus sp.	Errastunus ocellaris (Fallén 1806)	CNC
CNC1317242	Gravel L., 58 mi E Dawson City	Yukon	Canada	63.81	-137.895	624	624		1962-8-10	R.E. Leech			adult	capsule		Errastunus ocellaris (Fallén 1806)	CNC
CNC1317243	Gravel L., 58 mi E Dawson City	Yukon	Canada	63.81	-137.895	624	624		1962-8-12	P.J. Skitsko			adult	capsule	Salix	Errastunus ocellaris (Fallén 1806)	CNC
CNC1317244	Gravel L., 58 mi E Dawson City	Yukon	Canada	63.81	-137.895	624	624		1962-8-12	P.J. Skitsko			adult	capsule	Betula	Errastunus ocellaris (Fallén 1806)	CNC
CNC1317245	Gravel L., 58 mi E Dawson City	Yukon	Canada	63.81	-137.895	624	624		1962-8-13	P.J. Skitsko			adult	capsule	Bromus sp.	Errastunus ocellaris (Fallén 1806)	CNC
CNC1317246	Aho L.	Alaska	U.S.A.	61.704847	-151.582582				1981-8-2	S.F. MacLean			adult	capsule	Calamagrostis	Errastunus ocellaris (Fallén 1806)	CNC
CNC1317366	km 406 N. Canol Rd.	Yukon	Canada	62.916667	-130.55				1986-8-3	S.G. Cannings			adult	pinned:point		Errastunus ocellaris (Fallén 1806)	CNC
CNC1317385	15 mi N. Haines	Alaska	U.S.A.	59.384461	-135.845117				1968-8-6	Ross, Ross & Miller			adult	capsule		Errastunus ocellaris (Fallén 1806)	CNC
CNC1317516	Mackenzie Delta, Reindeer Depot	Northwest Territories	Canada	68.7	-134.116667				1948-8-8	J.R. Vockeroth			adult	pinned:point		Errastunus ocellaris (Fallén 1806)	CNC
CNC1615743	Richardson Mtns., Bell R. valley	Yukon	Canada	67.7556	-136.712	580		along stream	2019-7-31/0-0-0	J.H. Kits	sweeping	female	adult	pinned:point	Calamagrostis canadensis	Errastunus ocellaris (Fallén 1806)	CNC
CNC1615747	Richardson Mtns., Bell R. valley	Yukon	Canada	67.7556	-136.712	580		along stream	2019-7-31/0-0-0	J.H. Kits	sweeping	female	adult	pinned:point	Calamagrostis canadensis	Errastunus ocellaris (Fallén 1806)	CNC
CNC1615748	Richardson Mtns., Bell R. valley	Yukon	Canada	67.7556	-136.712	580		along stream	2019-7-31/0-0-0	J.H. Kits	sweeping	male	adult	pinned:point	Calamagrostis canadensis	Errastunus ocellaris (Fallén 1806)	CNC
CNC1615749	Richardson Mtns., Bell R. valley	Yukon	Canada	67.7556	-136.712	580		along stream	2019-7-31/0-0-0	J.H. Kits	sweeping	male	adult	pinned:point	Calamagrostis canadensis	Errastunus ocellaris (Fallén 1806)	CNC
CNC1615781	Richardson Mtns., Bell R. valley	Yukon	Canada	67.7515	-136.7206	550			2019-7-31/0-0-0	J.H. Kits	sweeping	female	adult	pinned:point	Calamagrostis canadensis	Errastunus ocellaris (Fallén 1806)	CNC
CNC1615782	Richardson Mtns., Bell R. valley	Yukon	Canada	67.7515	-136.7206	550			2019-7-31/0-0-0	J.H. Kits	sweeping	female	adult	pinned:point	Calamagrostis canadensis	Errastunus ocellaris (Fallén 1806)	CNC
CNC1615784	Richardson Mtns., Bell R. valley	Yukon	Canada	67.7515	-136.7206	550			2019-7-31/0-0-0	J.H. Kits	sweeping	female	adult	pinned:point	Calamagrostis canadensis	Errastunus ocellaris (Fallén 1806)	CNC
CNC1615789	Richardson Mtns., Bell R. valley	Yukon	Canada	67.7515	-136.7206	550			2019-7-31/0-0-0	J.H. Kits	sweeping	male	adult	pinned:point	Calamagrostis canadensis	Errastunus ocellaris (Fallén 1806)	CNC
CNC1615791	Richardson Mtns., Bell R. valley	Yukon	Canada	67.7515	-136.7206	550			2019-7-31/0-0-0	J.H. Kits	sweeping	male	adult	pinned:point	Calamagrostis canadensis	Errastunus ocellaris (Fallén 1806)	CNC
CNC1615792	Richardson Mtns., Bell R. valley	Yukon	Canada	67.7515	-136.7206	550			2019-7-31/0-0-0	J.H. Kits	sweeping	female	adult	pinned:point	Calamagrostis canadensis	Errastunus ocellaris (Fallén 1806)	CNC
CNC1615793	Richardson Mtns., Bell R. valley	Yukon	Canada	67.7515	-136.7206	550			2019-7-31/0-0-0	J.H. Kits	sweeping	female	adult	pinned:point	Calamagrostis canadensis	Errastunus ocellaris (Fallén 1806)	CNC
CNC1615794	Richardson Mtns., Bell R. valley	Yukon	Canada	67.7515	-136.7206	550			2019-7-31/0-0-0	J.H. Kits	sweeping	female	adult	pinned:point	Calamagrostis canadensis	Errastunus ocellaris (Fallén 1806)	CNC
CNC1615795	Richardson Mtns., Bell R. valley	Yukon	Canada	67.7515	-136.7206	550			2019-7-31/0-0-0	J.H. Kits	sweeping	male	adult	pinned:point	Calamagrostis canadensis	Errastunus ocellaris (Fallén 1806)	CNC
CNC1615796	Richardson Mtns., Bell R. valley	Yukon	Canada	67.7515	-136.7206	550			2019-7-31/0-0-0	J.H. Kits	sweeping	male	adult	pinned:point	Calamagrostis canadensis	Errastunus ocellaris (Fallén 1806)	CNC
CNC1615797	Richardson Mtns., Bell R. valley	Yukon	Canada	67.7515	-136.7206	550			2019-7-31/0-0-0	J.H. Kits	sweeping	male	adult	pinned:point	Calamagrostis canadensis	Errastunus ocellaris (Fallén 1806)	CNC
CNC1615798	Richardson Mtns., Bell R. valley	Yukon	Canada	67.7515	-136.7206	550			2019-7-31/0-0-0	J.H. Kits	sweeping	male	adult	pinned:point	Calamagrostis canadensis	Errastunus ocellaris (Fallén 1806)	CNC
CNC1615799	Richardson Mtns., Bell R. valley	Yukon	Canada	67.7515	-136.7206	550			2019-7-31/0-0-0	J.H. Kits	sweeping	female	adult	pinned:point	Calamagrostis canadensis	Errastunus ocellaris (Fallén 1806)	CNC
CNC1615800	Richardson Mtns., Bell R. valley	Yukon	Canada	67.7515	-136.7206	550			2019-7-31/0-0-0	J.H. Kits	sweeping	male	adult	pinned:point	Calamagrostis canadensis	Errastunus ocellaris (Fallén 1806)	CNC
CNC5178269	15 mi N. Haines	Alaska	U.S.A.	59.384461	-135.845117				1968-8-6	Ross, Ross & Miller		male	adult	pinned:point		Errastunus ocellaris (Fallén 1806)	CNC
CNC#HEM403281	La Portardiere, Parc de la Gaspesie, trail to Petit Mont Sainte-Anne,	Quebec	Canada	49.0026	-66.0253	976	976		1995-7-17	M.D.Schwartz						Errastunus sobrinus (DeLong & Sleesman 1929)	CNC
CNC#HEM403282	Dyea	Alaska	U.S.A.	59.504192	-135.360883				1980-6-6	R.J. Cannings		male	adult	pinned:point		Errastunus sobrinus (DeLong & Sleesman 1929)	CNC
CNC1316992	Mt. Washington	New Hampshire	U.S.A.	44.270497	-71.303458				1958-8-14	J.R. Vockeroth		male	adult	pinned:point		Errastunus sobrinus (DeLong & Sleesman 1929)	CNC
CNC1316993	Mt. Washington	New Hampshire	U.S.A.	44.270497	-71.303458				1958-8-14	J.R. Vockeroth		male	adult	pinned:point		Errastunus sobrinus (DeLong & Sleesman 1929)	CNC
CNC1316999	Harris Hill	Ontario	Canada	48.942778	-94.540833				1960-8-4	Kelton & Whitney		male	adult	pinned:point		Errastunus sobrinus (DeLong & Sleesman 1929)	CNC
CNC1317013	Laniel	Quebec	Canada	47.033333	-79.266667				1963-7-1	W. Gagne		male	adult	pinned:point		Errastunus sobrinus (DeLong & Sleesman 1929)	CNC
CNC1317218	Skagway	Alaska	U.S.A.	59.458333	-135.313889	4	4		1951-8-9	H.C. Severin		female	adult			Errastunus sobrinus (DeLong & Sleesman 1929)	CNC
CNC1317219	Matanuska	Alaska	U.S.A.	61.541944	-149.229722	91	91		1951-8-1	H.C. Severin		female	adult			Errastunus sobrinus (DeLong & Sleesman 1929)	CNC
CNC1317220	Circle Hot Springs	Alaska	U.S.A.	65.483333	-144.634167	274	274		1951-8-4	H.C. Severin		female	adult			Errastunus sobrinus (DeLong & Sleesman 1929)	CNC
CNC1317230	Big Delta	Alaska	U.S.A.	64.1525	-145.842222				1951-7-13	J.R. McGillis		male	adult			Errastunus sobrinus (DeLong & Sleesman 1929)	CNC
CNC1317247	Big River	Saskatchewan	Canada	53.833333	-107.033333				1959-7-3	A. & J. Brooks			adult	pinned:point		Errastunus sobrinus (DeLong & Sleesman 1929)	CNC
CNC1317248	Kenosee	Saskatchewan	Canada	49.831502	-102.277272				1958-6-7	A.R. Brooks			adult	pinned:point		Errastunus sobrinus (DeLong & Sleesman 1929)	CNC
CNC1317249	Kenosee	Saskatchewan	Canada	49.831502	-102.277272				1958-6-7	A.R. Brooks			adult	pinned:point		Errastunus sobrinus (DeLong & Sleesman 1929)	CNC
CNC1317250	Kenosee	Saskatchewan	Canada	49.831502	-102.277272				1958-5-30	A.R. Brooks			adult	pinned:point		Errastunus sobrinus (DeLong & Sleesman 1929)	CNC
CNC1317251	Candle Lake	Saskatchewan	Canada	53.750524	-105.253682				1959-8-19	A. & J. Brooks			adult	pinned:point		Errastunus sobrinus (DeLong & Sleesman 1929)	CNC
CNC1317252	Mafeking	Manitoba	Canada	52.681884	-101.109785				1959-9-3	A. & J. Brooks			adult	pinned:point		Errastunus sobrinus (DeLong & Sleesman 1929)	CNC
CNC1317253	Prince Albert	Saskatchewan	Canada	53.2	-105.75				1959-7-23	A. & J. Brooks			adult	pinned:point		Errastunus sobrinus (DeLong & Sleesman 1929)	CNC
CNC1317254	Big River	Saskatchewan	Canada	53.833333	-107.033333				1959-7-3	A. & J. Brooks			adult	pinned:point		Errastunus sobrinus (DeLong & Sleesman 1929)	CNC
CNC1317255	Big River	Saskatchewan	Canada	53.833333	-107.033333				1959-7-5	A. & J. Brooks			adult	pinned:point		Errastunus sobrinus (DeLong & Sleesman 1929)	CNC
CNC1317256	Big River	Saskatchewan	Canada	53.833333	-107.033333				1959-7-5	A. & J. Brooks			adult	pinned:point		Errastunus sobrinus (DeLong & Sleesman 1929)	CNC
CNC1317257	Big River	Saskatchewan	Canada	53.833333	-107.033333				1959-6-5	A. & J. Brooks			adult	pinned:point		Errastunus sobrinus (DeLong & Sleesman 1929)	CNC
CNC1317258	Whitefox	Saskatchewan	Canada	53.45	-104.083333				1959-8-22	A. & J. Brooks			adult	pinned:point		Errastunus sobrinus (DeLong & Sleesman 1929)	CNC
CNC1317259	Whitefox	Saskatchewan	Canada	53.45	-104.083333				1959-8-22	A. & J. Brooks			adult	pinned:point		Errastunus sobrinus (DeLong & Sleesman 1929)	CNC
CNC1317260	Whitefox	Saskatchewan	Canada	53.45	-104.083333				1959-8-22	A. & J. Brooks			adult	pinned:point		Errastunus sobrinus (DeLong & Sleesman 1929)	CNC
CNC1317261	Candle Lake	Saskatchewan	Canada	53.750524	-105.253682				1959-8-19	A. & J. Brooks			adult	pinned:point		Errastunus sobrinus (DeLong & Sleesman 1929)	CNC
CNC1317262	Kenosee	Saskatchewan	Canada	49.831502	-102.277272				1958-5-30	A.R. Brooks			adult	pinned:point		Errastunus sobrinus (DeLong & Sleesman 1929)	CNC
CNC1317263	Kenosee	Saskatchewan	Canada	49.831502	-102.277272				1958-5-30	A.R. Brooks			adult	pinned:point		Errastunus sobrinus (DeLong & Sleesman 1929)	CNC
CNC1317264	Kenosee	Saskatchewan	Canada	49.831502	-102.277272				1958-7-19	A. & J. Brooks			adult	pinned:point		Errastunus sobrinus (DeLong & Sleesman 1929)	CNC
CNC1317265	Kenosee	Saskatchewan	Canada	49.831502	-102.277272				1958-7-19	A. & J. Brooks			adult	pinned:point		Errastunus sobrinus (DeLong & Sleesman 1929)	CNC
CNC1317266	Kenosee	Saskatchewan	Canada	49.831502	-102.277272				1958-6-7	A.R. Brooks			adult	pinned:point		Errastunus sobrinus (DeLong & Sleesman 1929)	CNC
CNC1317267	Kenosee	Saskatchewan	Canada	49.831502	-102.277272				1958-6-7	A.R. Brooks			adult	pinned:point		Errastunus sobrinus (DeLong & Sleesman 1929)	CNC
CNC1317268	Kenosee	Saskatchewan	Canada	49.831502	-102.277272				1958-6-7	A.R. Brooks			adult	pinned:point		Errastunus sobrinus (DeLong & Sleesman 1929)	CNC
CNC1317269	Beaverlodge	Alberta	Canada	55.206852	-119.429423				1961-8-1	A.R. Brooks			adult	pinned:point		Errastunus sobrinus (DeLong & Sleesman 1929)	CNC
CNC1317270	Rycroft	Alberta	Canada	55.758371	-118.705166				1961-8-7	A.R. Brooks			adult	pinned:point		Errastunus sobrinus (DeLong & Sleesman 1929)	CNC
CNC1317271	Tp. [blank] Rg. [illegible] W. 5 Mer.	Alberta	Canada						1966-6-28	B. & J. Carr			adult	pinned:point		Errastunus sobrinus (DeLong & Sleesman 1929)	CNC
CNC1317272	Atlin	British Columbia	Canada	59.57648	-133.695038				1955-8-4	B. Gibbard			adult	pinned:point		Errastunus sobrinus (DeLong & Sleesman 1929)	CNC
CNC1317273	Saskatoon	Saskatchewan	Canada	52.133333	-106.666667				1957-7-6	A.R. Brooks			adult	pinned:point		Errastunus sobrinus (DeLong & Sleesman 1929)	CNC
CNC1317274	Goose Bay	Newfoundland and Labrador	Canada	53.299462	-60.325656				1948-8-19	W.E. Beckel			adult	pinned:point		Errastunus sobrinus (DeLong & Sleesman 1929)	CNC
CNC1317275	W.B. Tests 62, Soda Creek	British Columbia	Canada	52.347971	-122.284617				1951-8-3	H.R. MacCarthy			adult	pinned:point	potato	Errastunus sobrinus (DeLong & Sleesman 1929)	CNC
CNC1317276	Quesnel	British Columbia	Canada	52.983333	-122.483333			meadow	1948-7-14	G.J. Spencer			adult	pinned:point		Errastunus sobrinus (DeLong & Sleesman 1929)	CNC
CNC1317277	Quesnel	British Columbia	Canada	52.983333	-122.483333				1947-8-17	G.J. Spencer			adult	pinned:point	clov[er]	Errastunus sobrinus (DeLong & Sleesman 1929)	CNC
CNC1317278	Red Deer	Alberta	Canada	52.266667	-113.8				1957-6-25	Brooks, MacNay			adult	pinned:point		Errastunus sobrinus (DeLong & Sleesman 1929)	CNC
CNC1317279	Red Deer	Alberta	Canada	52.266667	-113.8				1957-6-25	Brooks, MacNay			adult	pinned:point		Errastunus sobrinus (DeLong & Sleesman 1929)	CNC
CNC1317280	Red Deer	Alberta	Canada	52.266667	-113.8				1957-6-25	Brooks, MacNay			adult	pinned:point		Errastunus sobrinus (DeLong & Sleesman 1929)	CNC
CNC1317281	Red Deer	Alberta	Canada	52.266667	-113.8				1957-6-25	Brooks, MacNay			adult	pinned:point		Errastunus sobrinus (DeLong & Sleesman 1929)	CNC
CNC1317282	Red Deer	Alberta	Canada	52.266667	-113.8				1957-6-25	Brooks, MacNay			adult	pinned:point		Errastunus sobrinus (DeLong & Sleesman 1929)	CNC
CNC1317283	Red Deer	Alberta	Canada	52.266667	-113.8				1957-6-25	Brooks, MacNay			adult	pinned:point		Errastunus sobrinus (DeLong & Sleesman 1929)	CNC
CNC1317284	Red Deer	Alberta	Canada	52.266667	-113.8				1957-6-25	Brooks, MacNay			adult	pinned:point		Errastunus sobrinus (DeLong & Sleesman 1929)	CNC
CNC1317285	Red Deer	Alberta	Canada	52.266667	-113.8				1957-6-25	Brooks, MacNay			adult	pinned:point		Errastunus sobrinus (DeLong & Sleesman 1929)	CNC
CNC1317286	Turtle Mt.	Manitoba	Canada	49.036813	-100.150183				1953-7-21	Brooks & Kelton			adult	pinned:point		Errastunus sobrinus (DeLong & Sleesman 1929)	CNC
CNC1317287	Christopher Lake	Saskatchewan	Canada	53.539477	-105.789437				1959-7-8	A. & J. Brooks			adult	pinned:point		Errastunus sobrinus (DeLong & Sleesman 1929)	CNC
CNC1317288	Big River	Saskatchewan	Canada	53.833333	-107.033333				1959-7-3	A. & J. Brooks			adult	pinned:point		Errastunus sobrinus (DeLong & Sleesman 1929)	CNC
CNC1317290	Big River	Saskatchewan	Canada	53.833333	-107.033333				1959-7-5	A. & J. Brooks			adult	pinned:point		Errastunus sobrinus (DeLong & Sleesman 1929)	CNC
CNC1317291	Elkwater L.	Alberta	Canada	49.660833	-110.281667				1956-7-20	O. Peck			adult	pinned:point		Errastunus sobrinus (DeLong & Sleesman 1929)	CNC
CNC1317292	Emo	Ontario	Canada	48.631424	-93.836938				1960-7-31	Kelton & Whitney			adult	pinned:point		Errastunus sobrinus (DeLong & Sleesman 1929)	CNC
CNC1317293	Quesnel	British Columbia	Canada	52.983333	-122.483333				1949-7-19	G.J. Spencer			adult	pinned:point		Errastunus sobrinus (DeLong & Sleesman 1929)	CNC
CNC1317294	Horton	Manitoba	Canada	49.12477	-100.06509				1953-7-25	Brooks & Kelton			adult	pinned:point		Errastunus sobrinus (DeLong & Sleesman 1929)	CNC
CNC1317295	Love	Saskatchewan	Canada	53.485222	-104.166289				1950-7-11	L.A. Konotopetz			adult	pinned:point		Errastunus sobrinus (DeLong & Sleesman 1929)	CNC
CNC1317296	Love	Saskatchewan	Canada	53.485222	-104.166289				1950-7-11	L.A. Konotopetz			adult	pinned:point		Errastunus sobrinus (DeLong & Sleesman 1929)	CNC
CNC1317297	Love	Saskatchewan	Canada	53.485222	-104.166289				1950-7-11	L.A. Konotopetz			adult	pinned:point		Errastunus sobrinus (DeLong & Sleesman 1929)	CNC
CNC1317298	High Prairie	Alberta	Canada	55.433333	-116.483333				1961-6-17	A.R. Brooks			adult	pinned:point		Errastunus sobrinus (DeLong & Sleesman 1929)	CNC
CNC1317299	Aweme	Manitoba	Canada	49.708611	-99.602778				1930-7-24	R.M. White			adult	pinned:point		Errastunus sobrinus (DeLong & Sleesman 1929)	CNC
CNC1317300	Aweme	Manitoba	Canada	49.708611	-99.602778				1930-7-24	R.M. White			adult	pinned:point		Errastunus sobrinus (DeLong & Sleesman 1929)	CNC
CNC1317301	Aweme	Manitoba	Canada	49.708611	-99.602778				1930-7-24	R.M. White			adult	pinned:point		Errastunus sobrinus (DeLong & Sleesman 1929)	CNC
CNC1317302	Quesnel	British Columbia	Canada	52.983333	-122.483333				1949-6-20	R. Grace Smith			adult	pinned:point		Errastunus sobrinus (DeLong & Sleesman 1929)	CNC
CNC1317303	Aweme	Manitoba	Canada	49.708611	-99.602778				1930	R.M. White			adult	pinned:point		Errastunus sobrinus (DeLong & Sleesman 1929)	CNC
CNC1317304	Quesnel	British Columbia	Canada	52.983333	-122.483333			meadow	1948-7-14	G.J. Spencer			adult	pinned:point		Errastunus sobrinus (DeLong & Sleesman 1929)	CNC
CNC1317305	Quesnel	British Columbia	Canada	52.983333	-122.483333			meadow	1948-7-14	G.J. Spencer			adult	pinned:point		Errastunus sobrinus (DeLong & Sleesman 1929)	CNC
CNC1317306	Summerland	British Columbia	Canada	49.6	-119.666667				1922-9-4	A.N. Gartrell			adult	pinned:point		Errastunus sobrinus (DeLong & Sleesman 1929)	CNC
CNC1317307	Quesnel	British Columbia	Canada	52.983333	-122.483333			meadow	1948-7-14	G.J. Spencer			adult	pinned:point		Errastunus sobrinus (DeLong & Sleesman 1929)	CNC
CNC1317308	Bull Lake	Alberta	Canada						1961-8-12	A. & M. Brooks			adult	pinned:point		Errastunus sobrinus (DeLong & Sleesman 1929)	CNC
CNC1317309	McMurray	Alberta	Canada	56.733333	-111.383333				1953-7-11	W.J. Brown			adult	pinned:point		Errastunus sobrinus (DeLong & Sleesman 1929)	CNC
CNC1317310	Atlin	British Columbia	Canada	59.57648	-133.695038				1955-8-17	H. Huckel			adult	pinned:point		Errastunus sobrinus (DeLong & Sleesman 1929)	CNC
CNC1317311	Elkwater L.	Alberta	Canada	49.660833	-110.281667				1956-7-21	O. Peck			adult	pinned:point		Errastunus sobrinus (DeLong & Sleesman 1929)	CNC
CNC1317312	Rycroft	Alberta	Canada	55.758371	-118.705166				1961-6-21	A.R. Brooks			adult	pinned:point		Errastunus sobrinus (DeLong & Sleesman 1929)	CNC
CNC1317313	Rycroft	Alberta	Canada	55.758371	-118.705166				1961-6-21	A.R. Brooks			adult	pinned:point		Errastunus sobrinus (DeLong & Sleesman 1929)	CNC
CNC1317314	Grande Prairie	Alberta	Canada	55.166667	-118.8				1961-6-11	A.R. Brooks			adult	pinned:point		Errastunus sobrinus (DeLong & Sleesman 1929)	CNC
CNC1317315	Grande Prairie	Alberta	Canada	55.166667	-118.8				1961-7-25	A.R. Brooks			adult	pinned:point		Errastunus sobrinus (DeLong & Sleesman 1929)	CNC
CNC1317316	Grande Prairie	Alberta	Canada	55.166667	-118.8				1961-7-26	A.R. Brooks			adult	pinned:point		Errastunus sobrinus (DeLong & Sleesman 1929)	CNC
CNC1317317	High Prairie	Alberta	Canada	55.433333	-116.483333				1961-7-16	A.R. Brooks			adult	pinned:point		Errastunus sobrinus (DeLong & Sleesman 1929)	CNC
CNC1317318	Atlin	British Columbia	Canada	59.57648	-133.695038				1955-7-13	B. Gibbard			adult	pinned:point		Errastunus sobrinus (DeLong & Sleesman 1929)	CNC
CNC1317319	Atlin	British Columbia	Canada	59.57648	-133.695038				1955-7-13	B. Gibbard			adult	pinned:point		Errastunus sobrinus (DeLong & Sleesman 1929)	CNC
CNC1317320	High Prairie	Alberta	Canada	55.433333	-116.483333				1961-7-17	A.R. Brooks			adult	pinned:point		Errastunus sobrinus (DeLong & Sleesman 1929)	CNC
CNC1317321	Love	Saskatchewan	Canada	53.485222	-104.166289				1950-7-11	L.A. Konotopetz			adult	pinned:point		Errastunus sobrinus (DeLong & Sleesman 1929)	CNC
CNC1317322	Torch River	Saskatchewan	Canada	53.85	-103.1				1950-8-14	L.A. Konotopetz			adult	pinned:point		Errastunus sobrinus (DeLong & Sleesman 1929)	CNC
CNC1317323	Torch River	Saskatchewan	Canada	53.85	-103.1				1950-8-14	L.A. Konotopetz			adult	pinned:point		Errastunus sobrinus (DeLong & Sleesman 1929)	CNC
CNC1317324	Pass Lake	Ontario	Canada	48.564884	-88.728269				1960-8-14	Kelton & Whitney			adult	pinned:point		Errastunus sobrinus (DeLong & Sleesman 1929)	CNC
CNC1317325	Elkwater Park	Alberta	Canada	49.660833	-110.281667				1952-7-13	L.A. Konotopetz			adult	pinned:point		Errastunus sobrinus (DeLong & Sleesman 1929)	CNC
CNC1317326	Drumheller	Alberta	Canada	51.466667	-112.7				1957-6-18	Brooks & MacNay			adult	pinned:point		Errastunus sobrinus (DeLong & Sleesman 1929)	CNC
CNC1317327	Drumheller	Alberta	Canada	51.466667	-112.7				1957-6-18	Brooks & MacNay			adult	pinned:point		Errastunus sobrinus (DeLong & Sleesman 1929)	CNC
CNC1317328	Drumheller	Alberta	Canada	51.466667	-112.7				1957-6-18	Brooks & MacNay			adult	pinned:point		Errastunus sobrinus (DeLong & Sleesman 1929)	CNC
CNC1317329	Drumheller	Alberta	Canada	51.466667	-112.7				1957-6-18	Brooks & MacNay			adult	pinned:point		Errastunus sobrinus (DeLong & Sleesman 1929)	CNC
CNC1317330	Drumheller	Alberta	Canada	51.466667	-112.7				1957-6-18	Brooks & MacNay			adult	pinned:point		Errastunus sobrinus (DeLong & Sleesman 1929)	CNC
CNC1317331	Wainwright	Alberta	Canada	52.833333	-110.866667				1957-7-27	A.R. & J.E. Brooks			adult	pinned:point		Errastunus sobrinus (DeLong & Sleesman 1929)	CNC
CNC1317332	Stettler	Alberta	Canada	52.323329	-112.70972				1957-8-3	A.R. & J.E. Brooks			adult	pinned:point		Errastunus sobrinus (DeLong & Sleesman 1929)	CNC
CNC1317333	Neilburg	Saskatchewan	Canada	52.838111	-109.626638				1957-7-24	A.R. & J.E. Brooks			adult	pinned:point		Errastunus sobrinus (DeLong & Sleesman 1929)	CNC
CNC1317334	Neilburg	Saskatchewan	Canada	52.838111	-109.626638				1957-7-24	A.R. & J.E. Brooks			adult	pinned:point		Errastunus sobrinus (DeLong & Sleesman 1929)	CNC
CNC1317335	Neilburg	Saskatchewan	Canada	52.838111	-109.626638				1957-7-24	A.R. & J.E. Brooks			adult	pinned:point		Errastunus sobrinus (DeLong & Sleesman 1929)	CNC
CNC1317336	Neilburg	Saskatchewan	Canada	52.838111	-109.626638				1957-7-24	A.R. & J.E. Brooks			adult	pinned:point		Errastunus sobrinus (DeLong & Sleesman 1929)	CNC
CNC1317337	Neilburg	Saskatchewan	Canada	52.838111	-109.626638				1957-7-24	A.R. & J.E. Brooks			adult	pinned:point		Errastunus sobrinus (DeLong & Sleesman 1929)	CNC
CNC1317338	Neilburg	Saskatchewan	Canada	52.838111	-109.626638				1957-7-24	A.R. & J.E. Brooks			adult	pinned:point		Errastunus sobrinus (DeLong & Sleesman 1929)	CNC
CNC1317339	Quesnel	British Columbia	Canada	52.983333	-122.483333				1949-7-3	R. Stace-Smith			adult	pinned:point		Errastunus sobrinus (DeLong & Sleesman 1929)	CNC
CNC1317340	Quesnel	British Columbia	Canada	52.983333	-122.483333				1949-7-3	R. Stace-Smith			adult	pinned:point		Errastunus sobrinus (DeLong & Sleesman 1929)	CNC
CNC1317341	Quesnel	British Columbia	Canada	52.983333	-122.483333				1949-7-17	R. Stace-Smith			adult	pinned:point		Errastunus sobrinus (DeLong & Sleesman 1929)	CNC
CNC1317342	Quesnel	British Columbia	Canada	52.983333	-122.483333				1949-7-2	R. Stace-Smith			adult	pinned:point		Errastunus sobrinus (DeLong & Sleesman 1929)	CNC
CNC1317343	Quesnel	British Columbia	Canada	52.983333	-122.483333				1949-7-2	R. Stace-Smith			adult	pinned:point		Errastunus sobrinus (DeLong & Sleesman 1929)	CNC
CNC1317344	Quesnel	British Columbia	Canada	52.983333	-122.483333				1949-7-2	R. Stace-Smith			adult	pinned:point		Errastunus sobrinus (DeLong & Sleesman 1929)	CNC
CNC1317345	Quesnel	British Columbia	Canada	52.983333	-122.483333				1949-7-2	R. Stace-Smith			adult	pinned:point		Errastunus sobrinus (DeLong & Sleesman 1929)	CNC
CNC1317346	Bertha Lake	Alberta	Canada	49.023275	-113.940508				1926-8-25	Kenneth M. King			adult	pinned:point		Errastunus sobrinus (DeLong & Sleesman 1929)	CNC
CNC1317347	Bertha Lake	Alberta	Canada	49.023275	-113.940508				1926-8-25	Kenneth M. King			adult	pinned:point		Errastunus sobrinus (DeLong & Sleesman 1929)	CNC
CNC1317348	Bertha Lake	Alberta	Canada	49.023275	-113.940508				1926-8-25	Kenneth M. King			adult	pinned:point		Errastunus sobrinus (DeLong & Sleesman 1929)	CNC
CNC1317349	Quesnel	British Columbia	Canada	52.983333	-122.483333				1949-7-2	R. Stace-Smith			adult	pinned:point		Errastunus sobrinus (DeLong & Sleesman 1929)	CNC
CNC1317350	Christopher Lake	Saskatchewan	Canada	53.539477	-105.789437				1950-7-9				adult	pinned:point		Errastunus sobrinus (DeLong & Sleesman 1929)	CNC
CNC1317351	Gould	Colorado	U.S.A.	40.52637	-106.026685				1954-8-19	Ross & Ross			adult	pinned:point		Errastunus sobrinus (DeLong & Sleesman 1929)	CNC
CNC1317352	Mi. 363 Al. Hwy	British Columbia	Canada	58.66	-124.11				1968-7-8	Ross, Ross & Miller			adult	pinned:point		Errastunus sobrinus (DeLong & Sleesman 1929)	CNC
CNC1317353	10 mi W White Court	Alberta	Canada	54.202074	-115.892684				1968-7-5	Ross, Ross & Miller			adult	pinned:point		Errastunus sobrinus (DeLong & Sleesman 1929)	CNC
CNC1317354	Castor	Alberta	Canada	52.216667	-111.9				1957-8-7	A.R. & J.E. Brooks			adult	pinned:point		Errastunus sobrinus (DeLong & Sleesman 1929)	CNC
CNC1317355	Treesbank	Manitoba	Canada	49.636111	-99.609444				1928-8-8	R.H. Handford			adult	pinned:point		Errastunus sobrinus (DeLong & Sleesman 1929)	CNC
CNC1317356	Rocky Mt. N.P., Grand Lk. Entrance	Colorado	U.S.A.	40.256505	-105.815556				1968-8-18	L.A. Kelton			adult	pinned:point		Errastunus sobrinus (DeLong & Sleesman 1929)	CNC
CNC1317357	Rocky Mt. N.P., Grand Lk. Entrance	Colorado	U.S.A.	40.256505	-105.815556				1968-8-18	L.A. Kelton			adult	pinned:point		Errastunus sobrinus (DeLong & Sleesman 1929)	CNC
CNC1317358	Rocky Mt. N.P., Grand Lk. Entrance	Colorado	U.S.A.	40.256505	-105.815556				1968-8-18	L.A. Kelton			adult	pinned:point		Errastunus sobrinus (DeLong & Sleesman 1929)	CNC
CNC1317359	Eagle River	Ontario	Canada	49.793988	-93.195307				1960-8-11	Kelton & Whitney			adult	pinned:point		Errastunus sobrinus (DeLong & Sleesman 1929)	CNC
CNC1317360	LaPlatta, San Juan N.F.	Colorado	U.S.A.	37.39722	-108.06313	2590	2590		1968-7-19/21	L.A. Kelton			adult	pinned:point		Errastunus sobrinus (DeLong & Sleesman 1929)	CNC
CNC1317361	Cameron Lake	Alberta	Canada	49.008618	-114.054025				1926-8-29	Kenneth M. King			adult	pinned:point		Errastunus sobrinus (DeLong & Sleesman 1929)	CNC
CNC1317362	Treesbank	Manitoba	Canada	49.636111	-99.609444				1928-6-10	R.H. Handford			adult	pinned:point		Errastunus sobrinus (DeLong & Sleesman 1929)	CNC
CNC1317363	Rhone	British Columbia	Canada	49.22671	-119.01852				1976-7-24	K.G.A. Hamilton			adult	pinned:point		Errastunus sobrinus (DeLong & Sleesman 1929)	CNC
CNC1317364	Pembina Valley, Snowflake	Manitoba	Canada	49.0475	-98.659167				1930-8-16	R.H. Handford			adult	pinned:point		Errastunus sobrinus (DeLong & Sleesman 1929)	CNC
CNC1317365	36 mi N Radium Hot Spgs.	British Columbia	Canada	51.137481	-116.1				1976-8-12	K.G.A. Hamilton			adult	pinned:point		Errastunus sobrinus (DeLong & Sleesman 1929)	CNC
CNC1317368	La Potardière, Parc de la Gaspésie, trail to Petit Mont Sainte-Anne	Quebec	Canada	49.0026	-66.0253	793	976		1995-7-17	M.D. Schwartz			adult	pinned:point		Errastunus sobrinus (DeLong & Sleesman 1929)	CNC
CNC1317369	Bertha Lake	Alberta	Canada	49.023275	-113.940508				1926-8-25	Kenneth M. King			adult	pinned:point		Errastunus sobrinus (DeLong & Sleesman 1929)	CNC
CNC1317370	Quesnel	British Columbia	Canada	52.983333	-122.483333				1949-7-2	R. Stace-Smith			adult	pinned:point		Errastunus sobrinus (DeLong & Sleesman 1929)	CNC
CNC1317371	Quesnel	British Columbia	Canada	52.983333	-122.483333				1949-7-2	R. Stace-Smith			adult	pinned:point		Errastunus sobrinus (DeLong & Sleesman 1929)	CNC
CNC1317372	Quesnel	British Columbia	Canada	52.983333	-122.483333				1949-6-12	G.J. Spencer			adult	pinned:point		Errastunus sobrinus (DeLong & Sleesman 1929)	CNC
CNC1317373	Quesnel	British Columbia	Canada	52.983333	-122.483333				1949-6-26	R. Stace-Smith			adult	pinned:point		Errastunus sobrinus (DeLong & Sleesman 1929)	CNC
CNC1317374	Soda Creek, W.B. Tests 19	British Columbia	Canada	52.347971	-122.284617				1951-6-29	H.R. MacCarthy			adult	pinned:point	on grasses	Errastunus sobrinus (DeLong & Sleesman 1929)	CNC
CNC1317375	Quesnel	British Columbia	Canada	52.983333	-122.483333				1949-6-30	R. Stace-Smith			adult	pinned:point		Errastunus sobrinus (DeLong & Sleesman 1929)	CNC
CNC1317376	Quesnel	British Columbia	Canada	52.983333	-122.483333				1949-7-17	R. Stace-Smith			adult	pinned:point		Errastunus sobrinus (DeLong & Sleesman 1929)	CNC
CNC1317377	Quesnel	British Columbia	Canada	52.983333	-122.483333				1949-7-3	R. Stace-Smith			adult	pinned:point		Errastunus sobrinus (DeLong & Sleesman 1929)	CNC
CNC1317378	Quesnel	British Columbia	Canada	52.983333	-122.483333				1948-8-4	H.R. MacCarthy			adult	pinned:point	on grasses	Errastunus sobrinus (DeLong & Sleesman 1929)	CNC
CNC1317379	Snowden	Saskatchewan	Canada	53.489751	-104.680142				1950-7-14	L.A. Konotopetz			adult	pinned:point		Errastunus sobrinus (DeLong & Sleesman 1929)	CNC
CNC1317380	Aweme	Manitoba	Canada	49.708611	-99.602778					R.M. White			adult	pinned:point		Errastunus sobrinus (DeLong & Sleesman 1929)	CNC
CNC1317381	Quesnel	British Columbia	Canada	52.983333	-122.483333				1948-8-7	H.R. MacCarthy			adult	pinned:point	on grasses	Errastunus sobrinus (DeLong & Sleesman 1929)	CNC
CNC1317382	25 km S Neihart	Montana	U.S.A.	46.69946	-110.861427				1985-8-7	K.G.A. Hamilton			adult	pinned:point		Errastunus sobrinus (DeLong & Sleesman 1929)	CNC
CNC1317383	Styal	Alberta	Canada	53.602222	-115.110833				1978-8-17	K.G.A. Hamilton			adult	pinned:point		Errastunus sobrinus (DeLong & Sleesman 1929)	CNC
CNC1317384	St. Elias Mountains, Noisy Range, east side Alsek River, flood plain 7.5 km N of Tatshenshini River	British Columbia	Canada	59.533333	-137.783333			herbs and shrubs	1992-7-24/29	C.S. Guppy	pitfall trap		adult	pinned:point		Errastunus sobrinus (DeLong & Sleesman 1929)	CNC
CNC1317386	5 mi W Galloway	Alberta	Canada	53.534938	-116.987759				1978-8-17	K.G.A. Hamilton			adult	capsule		Errastunus sobrinus (DeLong & Sleesman 1929)	CNC
CNC1317388	Jasper Nat'l Pk.	Alberta	Canada	52.883333	-118.083333				1978-8-17	K.G.A. Hamilton			adult	capsule		Errastunus sobrinus (DeLong & Sleesman 1929)	CNC
CNC1317390	6 km S Laurentides Prov. Pk.	Quebec	Canada	47.15	-71.27				1983-8-5	K.G.A. Hamilton			adult	capsule		Errastunus sobrinus (DeLong & Sleesman 1929)	CNC
CNC1317391	Elkwater	Alberta	Canada	49.660833	-110.281667				1981-8-15	K.G.A. Hamilton			adult	capsule		Errastunus sobrinus (DeLong & Sleesman 1929)	CNC
CNC1317392	Edmonton	Alberta	Canada	53.55	-113.5				1981-8-8	K.G.A. Hamilton			adult	capsule		Errastunus sobrinus (DeLong & Sleesman 1929)	CNC
CNC1317393	8 mi SE Elbow	Saskatchewan	Canada	51.034763	-106.469641				1981-8-3	K.G.A. Hamilton			adult	capsule		Errastunus sobrinus (DeLong & Sleesman 1929)	CNC
CNC1317394	ID/MT: 12 km SW Lolo Hot Springs		U.S.A.	46.63484	-114.58008	1584	1584		1985-8-23	K.G.A. Hamilton			adult	pinned:point		Errastunus sobrinus (DeLong & Sleesman 1929)	CNC
CNC1317395	Turtle Mt.	Manitoba	Canada	49.036813	-100.150183				1953-7-22	Brooks & Kelton			adult	pinned:point		Errastunus sobrinus (DeLong & Sleesman 1929)	CNC
CNC1317396	Aweme	Manitoba	Canada	49.708611	-99.602778				1930-7-24	R.M. White			adult	pinned:point		Errastunus sobrinus (DeLong & Sleesman 1929)	CNC
CNC1317397	Elkwater Park	Alberta	Canada	49.660833	-110.281667				1952-7-16	A.R. Brooks			adult	pinned:point		Errastunus sobrinus (DeLong & Sleesman 1929)	CNC
CNC1317398	Elkwater Park	Alberta	Canada	49.660833	-110.281667				1952-7-16	A.R. Brooks			adult	pinned:point		Errastunus sobrinus (DeLong & Sleesman 1929)	CNC
CNC1317399	Elkwater Park	Alberta	Canada	49.660833	-110.281667				1952-7-16	A.R. Brooks			adult	pinned:point		Errastunus sobrinus (DeLong & Sleesman 1929)	CNC
CNC1317400	Elkwater Park	Alberta	Canada	49.660833	-110.281667				1952-7-16	A.R. Brooks			adult	pinned:point		Errastunus sobrinus (DeLong & Sleesman 1929)	CNC
CNC1317401	Elkwater Park	Alberta	Canada	49.660833	-110.281667				1952-8-14	A.R. Brooks			adult	pinned:point		Errastunus sobrinus (DeLong & Sleesman 1929)	CNC
CNC1317402	Elkwater Park	Alberta	Canada	49.660833	-110.281667				1952-8-14	A.R. Brooks			adult	pinned:point		Errastunus sobrinus (DeLong & Sleesman 1929)	CNC
CNC1317403	Elkwater Park	Alberta	Canada	49.660833	-110.281667				1952-8-14	A.R. Brooks			adult	pinned:point		Errastunus sobrinus (DeLong & Sleesman 1929)	CNC
CNC1317404	Elkwater Park	Alberta	Canada	49.660833	-110.281667				1952-8-14	A.R. Brooks			adult	pinned:point		Errastunus sobrinus (DeLong & Sleesman 1929)	CNC
CNC1317405	Elkwater Park	Alberta	Canada	49.660833	-110.281667				1952-7-30	L.A. Konotopetz			adult	pinned:point		Errastunus sobrinus (DeLong & Sleesman 1929)	CNC
CNC1317406	Elkwater Park	Alberta	Canada	49.660833	-110.281667				1952-7-30	L.A. Konotopetz			adult	pinned:point		Errastunus sobrinus (DeLong & Sleesman 1929)	CNC
CNC1317407	Elkwater Park	Alberta	Canada	49.660833	-110.281667				1952-7-30	L.A. Konotopetz			adult	pinned:point		Errastunus sobrinus (DeLong & Sleesman 1929)	CNC
CNC1317408	Elkwater Park	Alberta	Canada	49.660833	-110.281667				1952-7-13	L.A. Konotopetz			adult	pinned:point		Errastunus sobrinus (DeLong & Sleesman 1929)	CNC
CNC1317409	Elkwater Park	Alberta	Canada	49.660833	-110.281667				1952-7-13	L.A. Konotopetz			adult	pinned:point		Errastunus sobrinus (DeLong & Sleesman 1929)	CNC
CNC1317410	Elkwater Park	Alberta	Canada	49.660833	-110.281667				1952-7-13	L.A. Konotopetz			adult	pinned:point		Errastunus sobrinus (DeLong & Sleesman 1929)	CNC
CNC1317411	Elkwater Park	Alberta	Canada	49.660833	-110.281667				1952-7-13	L.A. Konotopetz			adult	pinned:point		Errastunus sobrinus (DeLong & Sleesman 1929)	CNC
CNC1317412	Elkwater Park	Alberta	Canada	49.660833	-110.281667				1952-7-13	L.A. Konotopetz			adult	pinned:point		Errastunus sobrinus (DeLong & Sleesman 1929)	CNC
CNC1317413	Elkwater Park	Alberta	Canada	49.660833	-110.281667				1952-7-13	L.A. Konotopetz			adult	pinned:point		Errastunus sobrinus (DeLong & Sleesman 1929)	CNC
CNC1317414	Elkwater Park	Alberta	Canada	49.660833	-110.281667				1952-7-13	L.A. Konotopetz			adult	pinned:point		Errastunus sobrinus (DeLong & Sleesman 1929)	CNC
CNC1317415	Elkwater Park	Alberta	Canada	49.660833	-110.281667				1952-7-13	L.A. Konotopetz			adult	pinned:point		Errastunus sobrinus (DeLong & Sleesman 1929)	CNC
CNC1317416	Elkwater Park	Alberta	Canada	49.660833	-110.281667				1952-7-13	L.A. Konotopetz			adult	pinned:point		Errastunus sobrinus (DeLong & Sleesman 1929)	CNC
CNC1317417	Elkwater Park	Alberta	Canada	49.660833	-110.281667				1952-7-12	A.R. Brooks			adult	pinned:point		Errastunus sobrinus (DeLong & Sleesman 1929)	CNC
CNC1317418	Elkwater Park	Alberta	Canada	49.660833	-110.281667				1952-7-12	A.R. Brooks			adult	pinned:point		Errastunus sobrinus (DeLong & Sleesman 1929)	CNC
CNC1317419	Elkwater Park	Alberta	Canada	49.660833	-110.281667				1952-7-12	A.R. Brooks			adult	pinned:point		Errastunus sobrinus (DeLong & Sleesman 1929)	CNC
CNC1317420	Elkwater Park	Alberta	Canada	49.660833	-110.281667				1952-7-12	A.R. Brooks			adult	pinned:point		Errastunus sobrinus (DeLong & Sleesman 1929)	CNC
CNC1317421	Elkwater Park	Alberta	Canada	49.660833	-110.281667				1952-7-28	L.A. Konotopetz			adult	pinned:point		Errastunus sobrinus (DeLong & Sleesman 1929)	CNC
CNC1317422	Elkwater Park	Alberta	Canada	49.660833	-110.281667				1952-7-28	L.A. Konotopetz			adult	pinned:point		Errastunus sobrinus (DeLong & Sleesman 1929)	CNC
CNC1317423	Elkwater Park	Alberta	Canada	49.660833	-110.281667				1952-7-7	L.A. Konotopetz			adult	pinned:point		Errastunus sobrinus (DeLong & Sleesman 1929)	CNC
CNC1317424	Elkwater Park	Alberta	Canada	49.660833	-110.281667				1952-7-7	L.A. Konotopetz			adult	pinned:point		Errastunus sobrinus (DeLong & Sleesman 1929)	CNC
CNC1317425	Elkwater Park	Alberta	Canada	49.660833	-110.281667				1952-7-7	L.A. Konotopetz			adult	pinned:point		Errastunus sobrinus (DeLong & Sleesman 1929)	CNC
CNC1317426	Int. Peace Gardens, Turtle Mtn. For. Res.	Manitoba	Canada	49.000592	-100.06152				1958-8-7	J.G. Chillcott			adult	pinned:point		Errastunus sobrinus (DeLong & Sleesman 1929)	CNC
CNC1317427	Elkwater Park	Alberta	Canada	49.660833	-110.281667				1952-7-22	L.A. Konotopetz			adult	pinned:point		Errastunus sobrinus (DeLong & Sleesman 1929)	CNC
CNC1317428	Elkwater Park	Alberta	Canada	49.660833	-110.281667				1952-7-14	L.A. Konotopetz			adult	pinned:point		Errastunus sobrinus (DeLong & Sleesman 1929)	CNC
CNC1317429	Elkwater Park	Alberta	Canada	49.660833	-110.281667				1952-7-23	A.R. Brooks			adult	pinned:point		Errastunus sobrinus (DeLong & Sleesman 1929)	CNC
CNC1317430	Elkwater Park	Alberta	Canada	49.660833	-110.281667				1952-8-14	L.A. Konotopetz			adult	pinned:point		Errastunus sobrinus (DeLong & Sleesman 1929)	CNC
CNC1317431	Elkwater Park	Alberta	Canada	49.660833	-110.281667				1952-7-26	L.A. Konotopetz			adult	pinned:point		Errastunus sobrinus (DeLong & Sleesman 1929)	CNC
CNC1317432	Rupert House	Quebec	Canada	51.482611	-78.746005				1949-8-7	E.J. LeRoux			adult	pinned:point		Errastunus sobrinus (DeLong & Sleesman 1929)	CNC
CNC1317433	Gt. Whale R.	Quebec	Canada	55.277117	-77.758189				1949-8-29	J.R. Vockeroth			adult	pinned:point		Errastunus sobrinus (DeLong & Sleesman 1929)	CNC
CNC1317434	Atlin	British Columbia	Canada	59.57648	-133.695038	670	670		1955-7-18	B.A. Gibbard			adult	pinned:point		Errastunus sobrinus (DeLong & Sleesman 1929)	CNC
CNC1317435	Atlin	British Columbia	Canada	59.57648	-133.695038	670	670		1955-7-14	B.A. Gibbard			adult	pinned:point		Errastunus sobrinus (DeLong & Sleesman 1929)	CNC
CNC1317436	Atlin	British Columbia	Canada	59.57648	-133.695038	670	670		1955-7-14	H.J. Huckel	sweeping		adult	pinned:point	grass	Errastunus sobrinus (DeLong & Sleesman 1929)	CNC
CNC1317437	Nutak	Newfoundland and Labrador	Canada	57.466667	-61.833333				1954-7-26	E.E. Sterns			adult	pinned:point		Errastunus sobrinus (DeLong & Sleesman 1929)	CNC
CNC1317438	Nutak	Newfoundland and Labrador	Canada	57.466667	-61.833333				1954-7-26	E.E. Sterns			adult	pinned:point		Errastunus sobrinus (DeLong & Sleesman 1929)	CNC
CNC1317439	Nutak	Newfoundland and Labrador	Canada	57.466667	-61.833333				1954-7-26	E.E. Sterns			adult	pinned:point		Errastunus sobrinus (DeLong & Sleesman 1929)	CNC
CNC1317440	Nutak	Newfoundland and Labrador	Canada	57.466667	-61.833333				1954-7-26	E.E. Sterns			adult	pinned:point		Errastunus sobrinus (DeLong & Sleesman 1929)	CNC
CNC1317441	Nutak	Newfoundland and Labrador	Canada	57.466667	-61.833333				1954-7-26	E.E. Sterns			adult	pinned:point		Errastunus sobrinus (DeLong & Sleesman 1929)	CNC
CNC1317442	Nutak	Newfoundland and Labrador	Canada	57.466667	-61.833333				1954-7-26	E.E. Sterns			adult	pinned:point		Errastunus sobrinus (DeLong & Sleesman 1929)	CNC
CNC1317443	McMurray	Alberta	Canada	56.733333	-111.383333				1953-8-10	G.E. Ball			adult	pinned:point		Errastunus sobrinus (DeLong & Sleesman 1929)	CNC
CNC1317444	Atlin	British Columbia	Canada	59.57648	-133.695038	670	670		1955-7-2	B.A. Gibbard			adult	pinned:point		Errastunus sobrinus (DeLong & Sleesman 1929)	CNC
CNC1317445	Ogoki	Ontario	Canada	51.631807	-85.926295				1952-7-15	J.B. Wallis			adult	pinned:point		Errastunus sobrinus (DeLong & Sleesman 1929)	CNC
CNC1317446	Gillam	Manitoba	Canada	56.35	-94.7				1950-7-19	J.F. McAlpine			adult	pinned:point		Errastunus sobrinus (DeLong & Sleesman 1929)	CNC
CNC1317447	Atlin	British Columbia	Canada	59.57648	-133.695038	670	670		1955-7-8	B.A. Gibbard			adult	pinned:point		Errastunus sobrinus (DeLong & Sleesman 1929)	CNC
CNC1317448	Int. Peace Gardens, Turtle Mtn. For. Res.	Manitoba	Canada	49.000592	-100.06152				1958-7-17	J.G. Chillcott			adult	pinned:point		Errastunus sobrinus (DeLong & Sleesman 1929)	CNC
CNC1317449	5 mi SW Shilo	Manitoba	Canada	49.748817	-99.712589			floodplain community nr. tamarack bog	1958-8-2	J.G. Chillcott			adult	pinned:point		Errastunus sobrinus (DeLong & Sleesman 1929)	CNC
CNC1317450	Rupert House	Quebec	Canada	51.482611	-78.746005				1949-8-5	E.J. LeRoux			adult	pinned:point		Errastunus sobrinus (DeLong & Sleesman 1929)	CNC
CNC1317452	Rupert House	Quebec	Canada	51.482611	-78.746005				1949-8-5	E.J. LeRoux			adult	pinned:point		Errastunus sobrinus (DeLong & Sleesman 1929)	CNC
CNC1317453	Rupert House	Quebec	Canada	51.482611	-78.746005				1949-8-5	E.J. LeRoux			adult	pinned:point		Errastunus sobrinus (DeLong & Sleesman 1929)	CNC
CNC1317454	Rupert House	Quebec	Canada	51.482611	-78.746005				1949-8-5	E.J. LeRoux			adult	pinned:point		Errastunus sobrinus (DeLong & Sleesman 1929)	CNC
CNC1317455	Rupert House	Quebec	Canada	51.482611	-78.746005				1949-7-27	E.J. LeRoux			adult	pinned:point		Errastunus sobrinus (DeLong & Sleesman 1929)	CNC
CNC1317456	Rupert House	Quebec	Canada	51.482611	-78.746005				1949-8-7	E.J. LeRoux			adult	pinned:point		Errastunus sobrinus (DeLong & Sleesman 1929)	CNC
CNC1317457	Rupert House	Quebec	Canada	51.482611	-78.746005				1949-8-7	E.J. LeRoux			adult	pinned:point		Errastunus sobrinus (DeLong & Sleesman 1929)	CNC
CNC1317458	Rupert House	Quebec	Canada	51.482611	-78.746005				1949-8-7	E.J. LeRoux			adult	pinned:point		Errastunus sobrinus (DeLong & Sleesman 1929)	CNC
CNC1317459	Rupert House	Quebec	Canada	51.482611	-78.746005				1949-8-7	E.J. LeRoux			adult	pinned:point		Errastunus sobrinus (DeLong & Sleesman 1929)	CNC
CNC1317460	Rupert House	Quebec	Canada	51.482611	-78.746005				1949-8-7	E.J. LeRoux			adult	pinned:point		Errastunus sobrinus (DeLong & Sleesman 1929)	CNC
CNC1317461	Rupert House	Quebec	Canada	51.482611	-78.746005				1949-8-7	E.J. LeRoux			adult	pinned:point		Errastunus sobrinus (DeLong & Sleesman 1929)	CNC
CNC1317462	Rupert House	Quebec	Canada	51.482611	-78.746005				1949-8-7	D.P. Gray			adult	pinned:point		Errastunus sobrinus (DeLong & Sleesman 1929)	CNC
CNC1317463	Rupert House	Quebec	Canada	51.482611	-78.746005				1949-8-3	D.P. Gray			adult	pinned:point		Errastunus sobrinus (DeLong & Sleesman 1929)	CNC
CNC1317464	Rupert House	Quebec	Canada	51.482611	-78.746005				1949-8-3	D.P. Gray			adult	pinned:point		Errastunus sobrinus (DeLong & Sleesman 1929)	CNC
CNC1317465	Rupert House	Quebec	Canada	51.482611	-78.746005				1949-8-4	D.P. Gray			adult	pinned:point		Errastunus sobrinus (DeLong & Sleesman 1929)	CNC
CNC1317466	Rupert House	Quebec	Canada	51.482611	-78.746005				1949-8-4	D.P. Gray			adult	pinned:point		Errastunus sobrinus (DeLong & Sleesman 1929)	CNC
CNC1317467	Rupert House	Quebec	Canada	51.482611	-78.746005				1949-8-4	D.P. Gray			adult	pinned:point		Errastunus sobrinus (DeLong & Sleesman 1929)	CNC
CNC1317468	Rupert House	Quebec	Canada	51.482611	-78.746005				1949-8-4	D.P. Gray			adult	pinned:point		Errastunus sobrinus (DeLong & Sleesman 1929)	CNC
CNC1317469	Rupert House	Quebec	Canada	51.482611	-78.746005				1949-8-4	E.J. LeRoux			adult	pinned:point		Errastunus sobrinus (DeLong & Sleesman 1929)	CNC
CNC1317470	Rupert House	Quebec	Canada	51.482611	-78.746005				1949-8-6	D.P. Gray			adult	pinned:point		Errastunus sobrinus (DeLong & Sleesman 1929)	CNC
CNC1317471	Rupert House	Quebec	Canada	51.482611	-78.746005				1949-8-6	D.P. Gray			adult	pinned:point		Errastunus sobrinus (DeLong & Sleesman 1929)	CNC
CNC1317472	Rupert House	Quebec	Canada	51.482611	-78.746005				1949-8-6	D.P. Gray			adult	pinned:point		Errastunus sobrinus (DeLong & Sleesman 1929)	CNC
CNC1317473	Rupert House	Quebec	Canada	51.482611	-78.746005				1949-8-6	D.P. Gray			adult	pinned:point		Errastunus sobrinus (DeLong & Sleesman 1929)	CNC
CNC1317474	Rupert House	Quebec	Canada	51.482611	-78.746005				1949-8-6	D.P. Gray			adult	pinned:point		Errastunus sobrinus (DeLong & Sleesman 1929)	CNC
CNC1317475	Rupert House	Quebec	Canada	51.482611	-78.746005				1949-8-6	D.P. Gray			adult	pinned:point		Errastunus sobrinus (DeLong & Sleesman 1929)	CNC
CNC1317476	Rupert House	Quebec	Canada	51.482611	-78.746005				1949-8-11	D.P. Gray			adult	pinned:point		Errastunus sobrinus (DeLong & Sleesman 1929)	CNC
CNC1317477	Rupert House	Quebec	Canada	51.482611	-78.746005				1949-8-11	D.P. Gray			adult	pinned:point		Errastunus sobrinus (DeLong & Sleesman 1929)	CNC
CNC1317478	Rupert House	Quebec	Canada	51.482611	-78.746005				1949-8-11	D.P. Gray			adult	pinned:point		Errastunus sobrinus (DeLong & Sleesman 1929)	CNC
CNC1317479	Rupert House	Quebec	Canada	51.482611	-78.746005				1949-8-11	D.P. Gray			adult	pinned:point		Errastunus sobrinus (DeLong & Sleesman 1929)	CNC
CNC1317480	Rupert House	Quebec	Canada	51.482611	-78.746005				1949-8-11	D.P. Gray			adult	pinned:point		Errastunus sobrinus (DeLong & Sleesman 1929)	CNC
CNC1317481	Rupert House	Quebec	Canada	51.482611	-78.746005				1949-8-11	D.P. Gray			adult	pinned:point		Errastunus sobrinus (DeLong & Sleesman 1929)	CNC
CNC1317482	Rupert House	Quebec	Canada	51.482611	-78.746005				1949-8-11	D.P. Gray			adult	pinned:point		Errastunus sobrinus (DeLong & Sleesman 1929)	CNC
CNC1317483	Rupert House	Quebec	Canada	51.482611	-78.746005				1949-8-2	D.P. Gray			adult	pinned:point		Errastunus sobrinus (DeLong & Sleesman 1929)	CNC
CNC1317484	Rupert House	Quebec	Canada	51.482611	-78.746005				1949-7-21	D.P. Gray			adult	pinned:point		Errastunus sobrinus (DeLong & Sleesman 1929)	CNC
CNC1317485	Rupert House	Quebec	Canada	51.482611	-78.746005				1949-7-21	D.P. Gray			adult	pinned:point		Errastunus sobrinus (DeLong & Sleesman 1929)	CNC
CNC1317486	Ben My Chree	British Columbia	Canada	59.4139	-134.4528				1951-7-23	H.C. Severin			adult	pinned:point		Errastunus sobrinus (DeLong & Sleesman 1929)	CNC
CNC1317487	Thunder River	Quebec	Canada	50.275556	-64.770833				1930-8-18	W.J. Brown			adult	pinned:point		Errastunus sobrinus (DeLong & Sleesman 1929)	CNC
CNC1317488	Moosonee	Ontario	Canada	51.266667	-80.65				1934-7-18	G.S. Walley			adult	pinned:point		Errastunus sobrinus (DeLong & Sleesman 1929)	CNC
CNC1317489	Tiger	Washington	U.S.A.	48.691581	-117.407742				1985-8-15	K.G.A. Hamilton			adult	pinned:point		Errastunus sobrinus (DeLong & Sleesman 1929)	CNC
CNC1317490	Liard Hot Springs, Alaska Hwy. mi. 496	British Columbia	Canada	59.427778	-126.10417	525	525		1962-8-24				adult	pinned:point		Errastunus sobrinus (DeLong & Sleesman 1929)	CNC
CNC1317491	Liard Hot Springs, Alaska Hwy. mi. 496	British Columbia	Canada	59.427778	-126.10417	525	525		1962-8-24				adult	pinned:point		Errastunus sobrinus (DeLong & Sleesman 1929)	CNC
CNC1317492	Liard Hot Springs, Alaska Hwy. mi. 496	British Columbia	Canada	59.427778	-126.10417	525	525		1962-8-24				adult	pinned:point		Errastunus sobrinus (DeLong & Sleesman 1929)	CNC
CNC1317493	Laurentides Prov. Pk., 22 km S Lac Jacques Cartier	Quebec	Canada	47.424573	-71.206368				1983-8-5	K.G.A. Hamilton			adult	pinned:point		Errastunus sobrinus (DeLong & Sleesman 1929)	CNC
CNC1317494	Rupert House	Quebec	Canada	51.482611	-78.746005				1949-8-7	D.P. Gray			adult	pinned:point		Errastunus sobrinus (DeLong & Sleesman 1929)	CNC
CNC1317495	Indian Head, R7-35-SW	Saskatchewan	Canada	50.533333	-103.666667				1929-9-6	Kenneth Stewart			adult	pinned:point		Errastunus sobrinus (DeLong & Sleesman 1929)	CNC
CNC1317496	Cape Breton Highlands NP, La Prairie	Nova Scotia	Canada	46.633264	-60.958422				1984-6-29/7-5	H. Teskey			adult	pinned:point		Errastunus sobrinus (DeLong & Sleesman 1929)	CNC
CNC1317497	Nutak	Newfoundland and Labrador	Canada	57.466667	-61.833333				1954-7-26	E.E. Sterns			adult	pinned:point		Errastunus sobrinus (DeLong & Sleesman 1929)	CNC
CNC1317498	Rupert House	Quebec	Canada	51.482611	-78.746005				1949-7-27	E.J. LeRoux			adult	pinned:point		Errastunus sobrinus (DeLong & Sleesman 1929)	CNC
CNC1317499	Thunder River	Quebec	Canada	50.275556	-64.770833				1930-8-18	W.J. Brown			adult	pinned:point		Errastunus sobrinus (DeLong & Sleesman 1929)	CNC
CNC1317500	Gillam	Manitoba	Canada	56.35	-94.7				1950-7-25	W.J. Brown			adult	pinned:point		Errastunus sobrinus (DeLong & Sleesman 1929)	CNC
CNC1317501	Indian House L.	Quebec	Canada	56.25	-64.7				1954-7-10	W.R. Richards			adult	pinned:point		Errastunus sobrinus (DeLong & Sleesman 1929)	CNC
CNC1317502	Atlin	British Columbia	Canada	59.57648	-133.695038	670	670		1955-7-8	B.A. Gibbard			adult	pinned:point		Errastunus sobrinus (DeLong & Sleesman 1929)	CNC
CNC1317503	McMurray	Alberta	Canada	56.733333	-111.383333				1953-7-2	G.E. Ball			adult	pinned:point		Errastunus sobrinus (DeLong & Sleesman 1929)	CNC
CNC1317504	Atlin	British Columbia	Canada	59.57648	-133.695038	670	670		1955-7-6	B.A. Gibbard			adult	pinned:point		Errastunus sobrinus (DeLong & Sleesman 1929)	CNC
CNC1317505	Dyea	Alaska	U.S.A.	59.504192	-135.360883				1980-7-6	R.J. Cannings		male	adult	pinned:point		Errastunus sobrinus (DeLong & Sleesman 1929)	CNC
CNC1317506	Wabamun	Alberta	Canada	53.558333	-114.473056				1938-7-14	E.H. Strickland			adult	pinned:point		Errastunus sobrinus (DeLong & Sleesman 1929)	CNC
CNC1317507	Merritt, Midday Valley	British Columbia	Canada	50.069649	-120.83981				1923-7-6	R. Hopping			adult	pinned:point	Pinus ponderosa	Errastunus sobrinus (DeLong & Sleesman 1929)	CNC
CNC1317508	Smithers	British Columbia	Canada	54.783706	-127.169585				1923-7-5	E.R. Buckell			adult	pinned:point		Errastunus sobrinus (DeLong & Sleesman 1929)	CNC
CNC1317509	Hope Mts	British Columbia	Canada	49.251817	-121.189231	1371	1371		1932-8-26	A.N. Gartrell			adult	pinned:point		Errastunus sobrinus (DeLong & Sleesman 1929)	CNC
CNC1317510	Nutak	Newfoundland and Labrador	Canada	57.466667	-61.833333				1954-7-26	E.E. Sterns			adult	pinned:point		Errastunus sobrinus (DeLong & Sleesman 1929)	CNC
CNC1317511	Nutak	Newfoundland and Labrador	Canada	57.466667	-61.833333				1954-7-26	E.E. Sterns			adult	pinned:point		Errastunus sobrinus (DeLong & Sleesman 1929)	CNC
CNC1317512	Elkwater Park	Alberta	Canada	49.660833	-110.281667				1952-7-13	A.R. Brooks			adult	pinned:point		Errastunus sobrinus (DeLong & Sleesman 1929)	CNC
CNC1317513	Hope Mts	British Columbia	Canada	49.251817	-121.189231	1371	1371		1932-8-22	A.N. Gartrell			adult	pinned:point		Errastunus sobrinus (DeLong & Sleesman 1929)	CNC
CNC1317514	Field, Yoho Valley C.G.	British Columbia	Canada	51.440498	-116.419732				1953-8-4	H.H. Ross			adult	pinned:point	on grasses & herbs	Errastunus sobrinus (DeLong & Sleesman 1929)	CNC
CNC1317515	Bozeman, Gallatin Valley	Montana	U.S.A.	45.679653	-111.038558				1949-8-4	L. Ellig			adult	pinned:point		Errastunus sobrinus (DeLong & Sleesman 1929)	CNC
CNC1317517	Ogoki	Ontario	Canada	51.631807	-85.926295				1952-7-14	J.B. Wallis			adult	pinned:point		Errastunus sobrinus (DeLong & Sleesman 1929)	CNC
CNC1317518	Waterton Lks. Nat. Park, Hwy. 6, 10.9 km S of Jct. Hwys. 5 & 6	Alberta	Canada	49.0592	-113.7372				2005-7-10	G.G.E. Scudder	sweeping		adult	pinned:point		Errastunus sobrinus (DeLong & Sleesman 1929)	CNC
CNC1317519	Yankee Bend	Saskatchewan	Canada	53.585616	-109.631552				1926-7-11	N.J. Atkinson			adult	pinned:point		Errastunus sobrinus (DeLong & Sleesman 1929)	CNC
USNMENT01562000	Adirondack Mountains, Cascade Lake	New York	U.S.A.	43.791103	-74.802783				1908-8-21			female	adult	pinned:point		Errastunus sobrinus (DeLong & Sleesman 1929)	USNM
USNMENT01562001	Adirondack Mountains, Cascade Lake	New York	U.S.A.	43.791103	-74.802783				1908-8-15			female	adult	pinned:point		Errastunus sobrinus (DeLong & Sleesman 1929)	USNM
USNMENT01562002	Little Beaver	Colorado	U.S.A.	40.626372	-105.591492				1898-7-16	E.D. Ball		female	adult	pinned:point		Errastunus sobrinus (DeLong & Sleesman 1929)	USNM
USNMENT01562003	Little Beaver	Colorado	U.S.A.	40.626372	-105.591492				1898-7-21	E.D. Ball		female	adult	pinned:point		Errastunus sobrinus (DeLong & Sleesman 1929)	USNM
USNMENT01562004	Little Beaver	Colorado	U.S.A.	40.626372	-105.591492				1898-7-20	E.D. Ball		male	adult	pinned:point		Errastunus sobrinus (DeLong & Sleesman 1929)	USNM
USNMENT01562005	Little Beaver	Colorado	U.S.A.	40.626372	-105.591492				1898-7-18	E.D. Ball		male	adult	pinned:point		Errastunus sobrinus (DeLong & Sleesman 1929)	USNM
USNMENT01562006	Lake Placid	New York	U.S.A.	44.279492	-73.979872				1904-8-12	VanDuzee		female	adult	pinned:point		Errastunus sobrinus (DeLong & Sleesman 1929)	USNM
USNMENT01562007	Mount Washington, Lake of the Clouds	New Hampshire	U.S.A.	44.258219	-71.317503	1524	1524	surface of water	1929-9-3	A.B. Proper		female	adult	pinned:point		Errastunus sobrinus (DeLong & Sleesman 1929)	USNM
CNC5178105	Pipeline Pass, 13 mi. S Butte	Montana	U.S.A.	45.856594	-112.439458	1981	1981		1961-8-19	J.G. Chillcott		female	adult	pinned:point		Errastunus sobrinus (DeLong & Sleesman 1929)	CNC
CNC5178106	Pipeline Pass, 13 mi. S Butte	Montana	U.S.A.	45.856594	-112.439458	1981	1981		1961-8-19	J.G. Chillcott		female	adult	pinned:point		Errastunus sobrinus (DeLong & Sleesman 1929)	CNC
BIOUG06007-B07	Elk Island National Park, Wood Bison Trail	Alberta	Canada	53.567	-112.851	722	722	Wetland	2012-6-30/7-7	BIOBus 2012	pan trap	male	adult			Errastunus sobrinus (DeLong & Sleesman 1929)	BIOUG
BIOUG08388-A02	Prince Albert National Park, Spruce River Highlands Trail	Saskatchewan	Canada	53.7125	-106.048	541	541	Forest	2012-7-10/18	BIOBus 2012	pan trap	male	adult			Errastunus sobrinus (DeLong & Sleesman 1929)	BIOUG
BIOUG08388-D08	Prince Albert National Park, Spruce River Highlands Trail	Saskatchewan	Canada	53.7125	-106.048	541	541	Forest	2012-7-10/18	BIOBus 2012	pan trap	female	adult			Errastunus sobrinus (DeLong & Sleesman 1929)	BIOUG
BIOUG08388-E07	Prince Albert National Park, Spruce River Highlands Trail	Saskatchewan	Canada	53.7125	-106.048	541	541	Forest	2012-7-10/18	BIOBus 2012	flight interception trap	male	adult			Errastunus sobrinus (DeLong & Sleesman 1929)	BIOUG
BIOUG08464-G05	Prince Albert National Park, Spruce River Highlands Trail	Saskatchewan	Canada	53.7125	-106.048	541	541	Forest	2012-7-10/18	BIOBus 2012	pan trap	male	adult			Errastunus sobrinus (DeLong & Sleesman 1929)	BIOUG
BIOUG08503-A11	Prince Albert National Park, Spruce River Highlands Trail	Saskatchewan	Canada	53.7125	-106.048	541	541	Forest	2012-7-10/18	BIOBus 2012	pan trap	male	adult			Errastunus sobrinus (DeLong & Sleesman 1929)	BIOUG
BIOUG09175-C05	Prince Albert National Park, Spruce River Highlands Trail	Saskatchewan	Canada	53.7125	-106.048	541	541	Forest	2012-7-11	BIOBus 2012	sweeping	male	adult			Errastunus sobrinus (DeLong & Sleesman 1929)	BIOUG
BIOUG09180-H03	Prince Albert National Park, Spruce River Highlands Trail	Saskatchewan	Canada	53.7125	-106.048	541	541	Forest	2012-7-11	BIOBus 2012	sweeping	female	adult			Errastunus sobrinus (DeLong & Sleesman 1929)	BIOUG
